# Supplementary material for: Comprehensive analysis of morphology, transcriptomics, and metabolomics of banana (Musa spp.) molecular mechanisms related to plant height
Source: Front Plant Sci. 2025 Mar 25;16:1509193. doi: 10.3389/fpls.2025.1509193 (PMC11975952; doi:10.3389/fpls.2025.1509193)
Supplement: Supplementary file 4 [file Table1.xlsx]

## Sheet: Sheet1
TABLES1 Primers used for qRT-PCR analyses
Gene ID	Upstream primer	Downstream primer
Macma4_09_g05560	GAGGGAGAGGGAGAACAACAAG	AGACATAGGACTTGCCAAGGTG
Macma4_05_g31020	GATTCTTGTTCTTGTCGCCACC	TCGATGCTTCCACTAAACAGCT
Macma4_11_g23370	GAGTCTGGAGCCTCCCATTATG	ATCAAAGACGCCGAAGAAATGG
Macma4_08_g30720	AAGCTGAACAGCCTACCGTC	GTCCTCCGCTCCAATAGCTC
UBQ	GGCACCACAAACAACACAGG	AGACGAGCAAGGCTTCCATT
