# Supplementary material for: Comprehensive analysis of morphology, transcriptomics, and metabolomics of banana (Musa spp.) molecular mechanisms related to plant height
Source: Front Plant Sci. 2025 Mar 25;16:1509193. doi: 10.3389/fpls.2025.1509193 (PMC11975952; doi:10.3389/fpls.2025.1509193)
Supplement: Supplementary file 5 [file Table2.xlsx]

## Sheet: Sheet1
TABLE.S2 Map of Spearman's Correlation between samples.
H-1	1	0.9908	0.9963	0.7836	0.7652	0.7652
H-2	0.9908	1	0.9921	0.7986	0.7822	0.7827
H-3	0.9963	0.9921	1	0.7867	0.7681	0.7684
S-1	0.7836	0.7986	0.7867	1	0.9921	0.9918
S-2	0.7652	0.7822	0.7681	0.9921	1	0.9976
S-3	0.7652	0.7827	0.7684	0.9918	0.9976	1
