# Supplementary material for: Comprehensive analysis of morphology, transcriptomics, and metabolomics of banana (Musa spp.) molecular mechanisms related to plant height
Source: Front Plant Sci. 2025 Mar 25;16:1509193. doi: 10.3389/fpls.2025.1509193 (PMC11975952; doi:10.3389/fpls.2025.1509193)
Supplement: Supplementary file 6 [file Table3.xlsx]

## Sheet: Sheet1
Table S3. Summary of alighment rates to the reference genome for each sample
Samples		Total Reads	Mapped Reads	Unique Mapped Reads	Multiple Mapped Reads	Reads Map to '+'	Reads Map to '-'
H	H-1	42566738	38,613,165 (90.71%)	37,069,500 (87.09%)	1,543,665 (3.63%)	20,750,286 (48.75%)	20,765,807 (48.78%)
	H-2	41148788	37,296,686 (90.64%)	35,850,823 (87.12%)	1,445,863 (3.51%)	20,024,603 (48.66%)	20,005,175 (48.62%)
	H-3	42587276	38,353,975 (90.06%)	36,800,095 (86.41%)	1,553,880 (3.65%)	20,578,874 (48.32%)	20,622,742 (48.42%)
S	S-1	41338466	36,896,476 (89.25%)	35,271,548 (85.32%)	1,624,928 (3.93%)	20,125,233 (48.68%)	20,084,040 (48.58%)
	S-2	42292816	38,038,230 (89.94%)	36,632,556 (86.62%)	1,405,674 (3.32%)	20,331,635 (48.07%)	20,261,162 (47.91%)
	S-3	41938318	37,534,209 (89.50%)	36,096,200 (86.07%)	1,438,009 (3.43%)	20,121,591 (47.98%)	20,066,612 (47.85%)
(Note: '1, 2, 3' indicate three repeats.)
