# Supplementary material for: Comprehensive analysis of morphology, transcriptomics, and metabolomics of banana (Musa spp.) molecular mechanisms related to plant height
Source: Front Plant Sci. 2025 Mar 25;16:1509193. doi: 10.3389/fpls.2025.1509193 (PMC11975952; doi:10.3389/fpls.2025.1509193)
Supplement: Supplementary file 7 [file Table4.xlsx]

## Sheet: Sheet1
	Table S4. Statistics of the number of DEGs corresponding to KEGG metabolic pathways
#Term	ID	H vs S （DEG number）
		up	down
Glycolysis / Gluconeogenesis	ko00010	16	3
Citrate cycle (TCA cycle)	ko00020	4	0
Pentose phosphate pathway	ko00030	4	0
Pentose and glucuronate interconversions	ko00040	25	11
Fructose and mannose metabolism	ko00051	12	1
Galactose metabolism	ko00052	10	2
Ascorbate and aldarate metabolism	ko00053	4	5
Fatty acid biosynthesis	ko00061	5	3
Fatty acid elongation	ko00062	5	3
Fatty acid degradation	ko00071	2	2
Synthesis and degradation of ketone bodies	ko00073	13	2
Cutin, suberine and wax biosynthesis	ko00100	6	1
Steroid biosynthesis	ko00130	1	7
Ubiquinone and other terpenoid-quinone biosynthesis	ko00190	8	2
Oxidative phosphorylation	ko00195	3	0
Photosynthesis	ko00196	0	2
Photosynthesis - antenna proteins	ko00220	1	0
Arginine biosynthesis	ko00230	11	3
Purine metabolism	ko00240	5	1
Caffeine metabolism	ko00250	3	1
Pyrimidine metabolism	ko00260	8	0
Alanine, aspartate and glutamate metabolism	ko00261	2	0
Glycine, serine and threonine metabolism	ko00270	9	10
Monobactam biosynthesis	ko00280	6	7
Cysteine and methionine metabolism	ko00290	3	0
Valine, leucine and isoleucine degradation	ko00300	1	0
Valine, leucine and isoleucine biosynthesis	ko00310	2	1
Lysine biosynthesis	ko00330	2	2
Lysine degradation	ko00340	2	0
Arginine and proline metabolism	ko00350	8	0
Histidine metabolism	ko00360	6	1
Tyrosine metabolism	ko00380	5	0
Phenylalanine metabolism	ko00400	7	2
Tryptophan metabolism	ko00402	1	0
Phenylalanine, tyrosine and tryptophan biosynthesis	ko00410	3	0
beta-Alanine metabolism	ko00430	2	0
Taurine and hypotaurine metabolism	ko00450	1	0
Selenocompound metabolism	ko00460	3	1
Cyanoamino acid metabolism	ko00480	10	3
Glutathione metabolism	ko00500	27	15
Starch and sucrose metabolism	ko00510	1	3
N-Glycan biosynthesis	ko00511	6	2
Other glycan degradation	ko00513	0	2
Other types of O-glycan biosynthesis	ko00514	1	0
Amino sugar and nucleotide sugar metabolism	ko00515	0	2
Glycosaminoglycan degradation	ko00520	21	16
Glycerolipid metabolism	ko00531	3	2
Inositol phosphate metabolism	ko00561	9	6
Glycosylphosphatidylinositol(GPI)-anchor biosynthesis	ko00562	5	5
Glycerophospholipid metabolism	ko00563	2	0
Ether lipid metabolism	ko00564	11	9
Arachidonic acid metabolism	ko00565	2	0
Linoleic acid metabolism	ko00590	1	1
alpha-Linolenic acid metabolism	ko00591	1	5
Sphingolipid metabolism	ko00592	7	8
Glycosphingolipid biosynthesis - globo series	ko00600	7	4
Glycosphingolipid biosynthesis - ganglio series	ko00604	2	1
Pyruvate metabolism	ko00620	8	1
Glyoxylate and dicarboxylate metabolism	ko00630	10	3
Propanoate metabolism	ko00640	0	1
Butanoate metabolism	ko00650	2	0
C5-Branched dibasic acid metabolism	ko00710	5	2
One carbon pool by folate	ko00730	4	0
Carbon fixation in photosynthetic organisms	ko00740	0	2
Thiamine metabolism	ko00750	2	0
Riboflavin metabolism	ko00760	2	2
Vitamin B6 metabolism	ko00770	2	1
Nicotinate and nicotinamide metabolism	ko00780	2	1
Pantothenate and CoA biosynthesis	ko00790	2	0
Biotin metabolism	ko00860	0	2
Lipoic acid metabolism	ko00900	4	0
Folate biosynthesis	ko00902	1	3
Porphyrin and chlorophyll metabolism	ko00904	3	1
Terpenoid backbone biosynthesis	ko00905	2	3
Monoterpenoid biosynthesis	ko00906	5	0
Limonene and pinene degradation	ko00908	6	2
Diterpenoid biosynthesis	ko00909	0	1
Brassinosteroid biosynthesis	ko00910	4	1
Carotenoid biosynthesis	ko00920	6	1
Zeatin biosynthesis	ko00940	26	16
Sesquiterpenoid and triterpenoid biosynthesis	ko00941	11	5
Nitrogen metabolism	ko00942	1	0
Sulfur metabolism	ko00943	3	0
Phenylpropanoid biosynthesis	ko00944	4	0
Flavonoid biosynthesis	ko00945	3	5
Isoflavonoid biosynthesis	ko00950	6	0
Stilbenoid, diarylheptanoid and gingerol biosynthesis	ko00960	3	1
Isoquinoline alkaloid biosynthesis	ko00965	4	0
Tropane, piperidine and pyridine alkaloid biosynthesis	ko00966	2	0
Betalain biosynthesis	ko00970	9	1
Aminoacyl-tRNA biosynthesis	ko01040	3	2
Biosynthesis of unsaturated fatty acids	ko01200	26	3
ABC transporters	ko01210	2	0
Ribosome biogenesis in eukaryotes	ko01212	7	4
Ribosome	ko01230	26	6
RNA transport	ko02010	10	6
mRNA surveillance pathway	ko03008	3	2
RNA degradation	ko03010	8	4
RNA polymerase	ko03013	9	4
Basal transcription factors	ko03015	2	2
DNA replication	ko03018	9	5
Spliceosome	ko03020	2	0
Proteasome	ko03022	6	0
Protein export	ko03030	4	0
Base excision repair	ko03040	6	17
Nucleotide excision repair	ko03050	5	1
Mismatch repair	ko03060	0	5
Homologous recombination	ko03410	9	1
Non-homologous end-joining	ko03420	6	0
Plant hormone signal transduction	ko03430	4	0
Cell cycle - Caulobacter	ko03440	9	3
Ubiquitin mediated proteolysis	ko03450	1	0
Sulfur relay system	ko04016	29	47
SNARE interactions in vesicular transport	ko04070	4	5
Regulation of autophagy	ko04075	68	72
Protein processing in endoplasmic reticulum	ko04120	13	17
Endocytosis	ko04122	1	0
Phagosome	ko04130	0	1
Peroxisome	ko04136	0	2
Plant-pathogen interaction	ko04141	20	33
Circadian rhythm - plant	ko04144	7	14
	ko04145	7	2
	ko04146	5	4
	ko04626	41	55
	ko04712	9	7
		828	536
