# Supplementary material for: Comprehensive analysis of morphology, transcriptomics, and metabolomics of banana (Musa spp.) molecular mechanisms related to plant height
Source: Front Plant Sci. 2025 Mar 25;16:1509193. doi: 10.3389/fpls.2025.1509193 (PMC11975952; doi:10.3389/fpls.2025.1509193)
Supplement: Supplementary file 8 [file Table5.xlsx]

## Sheet: Sheet1
Table S5. Statistics of the number of transcription factors corresponding to each transcription factor family
Transcription factor Families	Gene number	Gene name
Alfin-like	12	Macma4_01_g24990；Macma4_02_g09170；Macma4_02_g22400；Macma4_03_g19310；Macma4_06_g31890；Macma4_07_g03060；Macma4_07_g15620；Macma4_08_g32110；Macma4_08_g33580；Macma4_10_g20200；Macma4_10_g26990；Macma4_11_g25800
AP2/ERF-AP2	44	Macma4_01_g00580；Macma4_01_g06390；Macma4_01_g15970；Macma4_01_g21100；Macma4_02_g00900；Macma4_02_g09340；Macma4_03_g03420；Macma4_03_g04990；Macma4_03_g09500；Macma4_03_g13960；Macma4_03_g17170；Macma4_03_g23800；Macma4_03_g31130；Macma4_03_g33480；Macma4_03_g35290；Macma4_04_g06320；Macma4_04_g41100；Macma4_05_g04670；Macma4_05_g07380；Macma4_05_g28970；Macma4_05_g32940；Macma4_06_g04660；Macma4_06_g31620；Macma4_0…
AP2/ERF-ERF	250	Macma4_01_g09160；Macma4_01_g12070；Macma4_01_g15770；Macma4_01_g15800；Macma4_01_g17110；Macma4_01_g18320；Macma4_01_g20190；Macma4_01_g21080；Macma4_01_g26220；Macma4_01_g27340；Macma4_02_g02290；Macma4_02_g04330；Macma4_02_g07620；Macma4_02_g10690；Macma4_02_g10700；Macma4_02_g10730；Macma4_02_g11000；Macma4_02_g12800；Macma4_02_g13850；Macma4_02_g15440；Macma4_02_g18960；Macma4_02_g21150；Macma4_02_g23490；Macma4_0…
AP2/ERF-RAV	14	Macma4_01_g15130；Macma4_01_g26200；Macma4_02_g26050；Macma4_03_g23340；Macma4_03_g32180；Macma4_04_g03930；Macma4_04_g06900；Macma4_04_g27150；Macma4_05_g10120；Macma4_06_g03260；Macma4_06_g11590；Macma4_08_g15510；Macma4_09_g23380；Macma4_10_g23720
B3	37	Macma4_01_g12890；Macma4_01_g24240；Macma4_02_g01510；Macma4_02_g08180；Macma4_02_g11290；Macma4_02_g12770；Macma4_02_g13580；Macma4_02_g21440；Macma4_03_g00070；Macma4_03_g14460；Macma4_03_g21350；Macma4_03_g35210；Macma4_04_g11270；Macma4_04_g11280；Macma4_04_g12760；Macma4_04_g25290；Macma4_04_g32370；Macma4_04_g33720；Macma4_04_g35250；Macma4_04_g38940；Macma4_05_g10400；Macma4_05_g13050；Macma4_05_g14330；Macma4_0…
B3-ARF	50	Macma4_01_g03960；Macma4_01_g13870；Macma4_01_g13940；Macma4_02_g23270；Macma4_03_g05440；Macma4_03_g10230；Macma4_03_g26030；Macma4_03_g34130；Macma4_04_g02930；Macma4_04_g11130；Macma4_04_g16490；Macma4_04_g20490；Macma4_04_g34690；Macma4_05_g00510；Macma4_05_g02390；Macma4_05_g03800；Macma4_05_g05000；Macma4_05_g14890；Macma4_05_g16680；Macma4_05_g19810；Macma4_05_g21680；Macma4_05_g30070；Macma4_06_g03560；Macma4_0…
BBR-BPC	12	Macma4_02_g18430；Macma4_02_g25230；Macma4_04_g25490；Macma4_04_g33660；Macma4_05_g03230；Macma4_05_g27960；Macma4_06_g13050；Macma4_06_g38100；Macma4_09_g15970；Macma4_09_g26320；Macma4_10_g29510；Macma4_11_g09510
BES1	13	Macma4_01_g11260；Macma4_02_g08070；Macma4_02_g10020；Macma4_02_g18890；Macma4_03_g32820；Macma4_04_g39860；Macma4_04_g40490；Macma4_07_g13300；Macma4_07_g29030；Macma4_08_g29280；Macma4_08_g32530；Macma4_09_g05560；Macma4_10_g31370
bHLH	278	Macma4_01_g00300；Macma4_01_g03100；Macma4_01_g03220；Macma4_01_g03860；Macma4_01_g05950；Macma4_01_g08250；Macma4_01_g08280；Macma4_01_g10660；Macma4_01_g12810；Macma4_01_g12950；Macma4_01_g13440；Macma4_01_g14940；Macma4_01_g15220；Macma4_01_g15610；Macma4_01_g18260；Macma4_01_g20870；Macma4_01_g22270；Macma4_01_g24900；Macma4_01_g26410；Macma4_01_g27040；Macma4_01_g27200；Macma4_02_g01680；Macma4_02_g08890；Macma4_0…
BSD	1	Macma4_01_g19820
bZIP	139	Macma4_01_g03820；Macma4_01_g06710；Macma4_01_g08680；Macma4_01_g09430；Macma4_01_g13590；Macma4_01_g19630；Macma4_01_g20670；Macma4_01_g20740；Macma4_02_g02570；Macma4_02_g03320；Macma4_02_g03370；Macma4_02_g04020；Macma4_02_g04340；Macma4_02_g04430；Macma4_02_g06960；Macma4_02_g10240；Macma4_02_g10950；Macma4_02_g14660；Macma4_02_g16040；Macma4_02_g17620；Macma4_02_g20600；Macma4_02_g22240；Macma4_02_g24110；Macma4_0…
C2C2-CO-like	23	Macma4_01_g19830；Macma4_02_g08400；Macma4_03_g04070；Macma4_03_g09010；Macma4_03_g13890；Macma4_03_g30940；Macma4_04_g39450；Macma4_05_g04140；Macma4_05_g25900；Macma4_06_g07980；Macma4_07_g16210；Macma4_07_g20840；Macma4_07_g22930；Macma4_09_g13180；Macma4_09_g21310；Macma4_09_g24610；Macma4_10_g10600；Macma4_10_g27610；Macma4_10_g30510；Macma4_10_g33610；Macma4_10_g35310；Macma4_11_g08280；Macma4_11_g08530
C2C2-Dof	83	Macma4_01_g11490；Macma4_01_g14460；Macma4_02_g13330；Macma4_02_g14980；Macma4_02_g16790；Macma4_02_g19030；Macma4_02_g25550；Macma4_02_g26570；Macma4_03_g01690；Macma4_03_g10890；Macma4_03_g15200；Macma4_03_g17680；Macma4_03_g32470；Macma4_04_g15740；Macma4_04_g18730；Macma4_04_g21110；Macma4_04_g21600；Macma4_04_g25670；Macma4_04_g36000；Macma4_04_g39260；Macma4_04_g39640；Macma4_04_g42210；Macma4_05_g00900；Macma4_0…
C2C2-GATA	59	Macma4_01_g04720；Macma4_01_g08640；Macma4_01_g20590；Macma4_02_g06190；Macma4_02_g08000；Macma4_02_g16160；Macma4_02_g19070；Macma4_02_g20070；Macma4_02_g21770；Macma4_02_g22140；Macma4_03_g00560；Macma4_03_g05290；Macma4_03_g31890；Macma4_03_g33880；Macma4_03_g34470；Macma4_04_g02850；Macma4_04_g10760；Macma4_04_g20120；Macma4_04_g21670；Macma4_04_g21920；Macma4_04_g29960；Macma4_04_g32690；Macma4_04_g33470；Macma4_0…
C2C2-LSD	10	Macma4_03_g30170；Macma4_04_g16820；Macma4_06_g34650；Macma4_07_g00990；Macma4_07_g04860；Macma4_07_g08120；Macma4_07_g27410；Macma4_09_g10260；NewGene_184；NewGene_1499
C2C2-YABBY	25	Macma4_01_g18780；Macma4_01_g22390；Macma4_02_g16260；Macma4_03_g17290；Macma4_03_g27970；Macma4_03_g28360；Macma4_03_g33610；Macma4_04_g01490；Macma4_04_g03200；Macma4_04_g26230；Macma4_04_g31350；Macma4_04_g40210；Macma4_05_g09050；Macma4_05_g26960；Macma4_06_g27540；Macma4_06_g34400；Macma4_07_g01380；Macma4_07_g07270；Macma4_07_g07930；Macma4_08_g04190；Macma4_08_g04550；Macma4_08_g11180；Macma4_08_g28210；Macma4_1…
C2H2	200	Macma4_01_g02490；Macma4_01_g02870；Macma4_01_g04260；Macma4_01_g09140；Macma4_01_g10370；Macma4_01_g11770；Macma4_01_g11880；Macma4_01_g11890；Macma4_01_g14920；Macma4_01_g17890；Macma4_01_g19180；Macma4_01_g22460；Macma4_01_g22550；Macma4_01_g26170；Macma4_02_g01600；Macma4_02_g01660；Macma4_02_g04530；Macma4_02_g07570；Macma4_02_g08380；Macma4_02_g09050；Macma4_02_g11570；Macma4_02_g11860；Macma4_02_g12340；Macma4_0…
C3H	92	Macma4_01_g08910；Macma4_01_g11710；Macma4_01_g13480；Macma4_01_g13790；Macma4_01_g16930；Macma4_01_g21470；Macma4_01_g27280；Macma4_02_g02620；Macma4_02_g08760；Macma4_02_g10920；Macma4_02_g19930；Macma4_02_g23160；Macma4_02_g24600；Macma4_03_g00120；Macma4_03_g03650；Macma4_03_g09090；Macma4_03_g11490；Macma4_03_g13300；Macma4_03_g18610；Macma4_03_g25890；Macma4_03_g31020；Macma4_03_g32590；Macma4_03_g34410；Macma4_0…
CAMTA	9	Macma4_02_g03730；Macma4_03_g08630；Macma4_03_g23620；Macma4_05_g24610；Macma4_06_g12070；Macma4_08_g00700；Macma4_08_g08910；Macma4_08_g10170；Macma4_09_g01330
CPP	8	Macma4_02_g12590；Macma4_02_g20410；Macma4_03_g34310；Macma4_06_g29700；Macma4_08_g21100；Macma4_09_g06270；Macma4_09_g11020；Macma4_09_g27810
CSD	4	Macma4_01_g12370；Macma4_03_g12870；Macma4_04_g28570；Macma4_10_g14500
DBB	10	Macma4_01_g03450；Macma4_01_g03480；Macma4_03_g19360；Macma4_06_g23380；Macma4_06_g25680；Macma4_07_g19610；Macma4_08_g19650；Macma4_10_g12400；Macma4_11_g03530；Macma4_11_g10190
DBP	7	Macma4_03_g08590；Macma4_03_g13520；Macma4_07_g08600；Macma4_07_g23770；Macma4_08_g23590；Macma4_10_g06410；Macma4_10_g31980
E2F-DP	10	Macma4_02_g24010；Macma4_03_g17880；Macma4_04_g20240；Macma4_04_g23040；Macma4_05_g12710；Macma4_06_g08950；Macma4_06_g19890；Macma4_07_g02180；Macma4_10_g19740；Macma4_10_g33290
EIL	20	Macma4_02_g15000；Macma4_03_g09530；Macma4_03_g11400；Macma4_04_g18540；Macma4_04_g18990；Macma4_05_g31280；Macma4_06_g00890；Macma4_06_g17760；Macma4_06_g27090；Macma4_06_g35460；Macma4_07_g24540；Macma4_08_g16110；Macma4_08_g16120；Macma4_08_g22960；Macma4_08_g27120；Macma4_09_g17840；Macma4_09_g29920；Macma4_10_g16700；Macma4_10_g34110；Macma4_11_g24410
FAR1	37	Macma4_01_g01460；Macma4_01_g06830；Macma4_01_g07070；Macma4_01_g07280；Macma4_01_g20060；Macma4_02_g04080；Macma4_02_g11710；Macma4_02_g13460；Macma4_02_g18350；Macma4_02_g24460；Macma4_03_g12090；Macma4_03_g12920；Macma4_03_g29550；Macma4_04_g29290；Macma4_04_g32550；Macma4_04_g36520；Macma4_05_g14970；Macma4_05_g28230；Macma4_06_g02420；Macma4_06_g14420；Macma4_06_g19930；Macma4_06_g26800；Macma4_06_g31880；Macma4_0…
GARP-ARR-B	17	Macma4_01_g16240；Macma4_02_g08580；Macma4_02_g21660；Macma4_03_g13570；Macma4_03_g15850；Macma4_08_g32260；Macma4_08_g33400；Macma4_09_g16700；Macma4_10_g10880；Macma4_10_g27570；Macma4_11_g05230；Macma4_11_g08370；Macma4_11_g17240
GARP-G2-like	100	Macma4_01_g01960；Macma4_01_g10230；Macma4_01_g13260；Macma4_01_g16130；Macma4_01_g17250；Macma4_01_g19370；Macma4_01_g23270；Macma4_02_g00210；Macma4_02_g05380；Macma4_02_g10150；Macma4_02_g13530；Macma4_02_g14430；Macma4_02_g16740；Macma4_02_g16820；Macma4_02_g18570；Macma4_02_g21390；Macma4_03_g00260；Macma4_03_g12140；Macma4_03_g14670；Macma4_03_g23330；Macma4_03_g26450；Macma4_03_g31190；Macma4_04_g03940；Macma4_0…
GeBP	14	Macma4_02_g25160；Macma4_03_g02010；Macma4_03_g07310；Macma4_03_g08660；Macma4_05_g30870；Macma4_06_g08080；Macma4_06_g11700；Macma4_07_g02130；Macma4_08_g23540；Macma4_08_g24580；Macma4_09_g15600；Macma4_09_g20770；Macma4_10_g06440；Macma4_10_g23550
GRAS	74	Macma4_01_g00130；Macma4_01_g10010；Macma4_01_g12640；Macma4_01_g13300；Macma4_01_g15240；Macma4_01_g16500；Macma4_01_g23800；Macma4_01_g24000；Macma4_02_g26000；Macma4_03_g02220；Macma4_03_g12120；Macma4_03_g32810；Macma4_03_g33340；Macma4_04_g03710；Macma4_04_g07170；Macma4_04_g07350；Macma4_04_g07510；Macma4_04_g11590；Macma4_04_g18590；Macma4_04_g25340；Macma4_04_g27620；Macma4_04_g28350；Macma4_04_g32170；Macma4_0…
GRF	20	Macma4_01_g15940；Macma4_01_g19460；Macma4_01_g22260；Macma4_02_g08130；Macma4_03_g14220；Macma4_03_g17180；Macma4_03_g25420；Macma4_04_g41120；Macma4_05_g23480；Macma4_06_g03120；Macma4_06_g27420；Macma4_07_g02310；Macma4_07_g30170；Macma4_08_g04740；Macma4_08_g07390；Macma4_08_g11680；Macma4_08_g28140；Macma4_08_g32080；Macma4_10_g11190；Macma4_11_g20910
HB-BELL	27	Macma4_01_g02090；Macma4_01_g17530；Macma4_01_g22010；Macma4_02_g07790；Macma4_02_g22910；Macma4_03_g32070；Macma4_04_g02880；Macma4_04_g04730；Macma4_04_g06800；Macma4_04_g07650；Macma4_04_g14150；Macma4_04_g15230；Macma4_04_g25370；Macma4_05_g03060；Macma4_05_g07130；Macma4_05_g08960；Macma4_06_g08990；Macma4_06_g19850；Macma4_07_g15090；Macma4_07_g30220；Macma4_09_g19870；Macma4_09_g23490；Macma4_10_g00320；Macma4_1…
HB-HD-ZIP	87	Macma4_01_g01140；Macma4_01_g06260；Macma4_01_g10050；Macma4_01_g12520；Macma4_01_g12590；Macma4_01_g15420；Macma4_01_g15590；Macma4_01_g22310；Macma4_02_g01930；Macma4_02_g07950；Macma4_02_g10850；Macma4_02_g13410；Macma4_02_g16450；Macma4_02_g18110；Macma4_02_g18440；Macma4_03_g06390；Macma4_03_g06810；Macma4_03_g07920；Macma4_03_g12630；Macma4_03_g17120；Macma4_03_g17610；Macma4_03_g23780；Macma4_03_g25840；Macma4_0…
HB-KNOX	20	Macma4_01_g21010；Macma4_02_g02590；Macma4_02_g16610；Macma4_03_g13540；Macma4_03_g28940；Macma4_04_g03350；Macma4_04_g15170；Macma4_04_g25350；Macma4_04_g28960；Macma4_04_g37060；Macma4_04_g41060；Macma4_05_g01930；Macma4_06_g06460；Macma4_07_g05320；Macma4_07_g08150；Macma4_07_g30110；Macma4_08_g10240；Macma4_10_g10820；Macma4_10_g32340；Macma4_11_g05020
HB-other	21	Macma4_01_g05250；Macma4_01_g16670；Macma4_02_g18560；Macma4_04_g07330；；Macma4_04_g14620；Macma4_04_g20620；Macma4_05_g04280；Macma4_06_g15560；Macma4_06_g25290；Macma4_06_g29920；Macma4_06_g33360；Macma4_07_g05140；Macma4_07_g08480；Macma4_07_g11000；Macma4_07_g29010；Macma4_08_g28740；Macma4_08_g32570；Macma4_09_g06520；Macma4_09_g26780；Macma4_09_g28460；Macma4_10_g02240
HB-PHD	2	Macma4_05_g01490；Macma4_08_g25310
HB-WOX	29	Macma4_01_g11810；Macma4_02_g19390；Macma4_03_g09550；Macma4_03_g15620；Macma4_04_g17340；Macma4_04_g34220；Macma4_04_g38190；Macma4_04_g39390；Macma4_05_g11270；Macma4_05_g31340；Macma4_05_g32900；Macma4_06_g17740；Macma4_07_g04180；Macma4_07_g07560；Macma4_07_g15000；Macma4_07_g20250；Macma4_08_g01550；Macma4_08_g01900；Macma4_08_g20290；Macma4_08_g28700；Macma4_09_g04150；Macma4_09_g04970；Macma4_09_g06580；Macma4_0…
HRT	1	Macma4_08_g23240
HSF	44	Macma4_01_g03610；Macma4_01_g10020；Macma4_01_g21850；Macma4_02_g15290；Macma4_02_g18930；Macma4_02_g19990；Macma4_02_g25210；Macma4_03_g06160；Macma4_03_g06190；Macma4_03_g07180；Macma4_03_g07210；Macma4_03_g18230；Macma4_03_g18320；Macma4_03_g30220；Macma4_03_g34620；Macma4_04_g04760；Macma4_04_g10380；Macma4_04_g19140；Macma4_04_g25650；Macma4_04_g28360；Macma4_04_g37820；Macma4_04_g39830；Macma4_05_g02940；Macma4_0…
LFY	1	Macma4_06_g18190
LIM	14	Macma4_01_g16540；Macma4_02_g10090；Macma4_02_g14920；Macma4_02_g22060；Macma4_04_g24620；Macma4_04_g38140；Macma4_05_g10960；Macma4_05_g24040；Macma4_06_g16780；Macma4_08_g27400；Macma4_08_g32460；Macma4_09_g18620；Macma4_10_g17770；Macma4_11_g20500
LOB	77	Macma4_01_g02310；Macma4_01_g14910；Macma4_02_g09690；Macma4_02_g14730；Macma4_02_g16580；Macma4_02_g16830；Macma4_02_g16860；Macma4_02_g17930；Macma4_02_g20500；Macma4_02_g26230；Macma4_02_g26660；Macma4_03_g10080；Macma4_03_g14800；Macma4_03_g20120；Macma4_03_g20910；Macma4_03_g24120；Macma4_03_g28560；Macma4_03_g30010；Macma4_03_g32340；Macma4_03_g32950；Macma4_04_g03960；Macma4_04_g07000；Macma4_04_g14370；Macma4_0…
MADS-MIKC	60	Macma4_01_g12470；Macma4_01_g19240；Macma4_01_g19250；Macma4_02_g06030；Macma4_02_g07810；Macma4_02_g07820；Macma4_02_g09680；Macma4_02_g13600；Macma4_02_g15210；Macma4_02_g17050；Macma4_03_g02090；Macma4_03_g07020；Macma4_03_g07540；Macma4_03_g18490；Macma4_03_g22340；Macma4_03_g27960；Macma4_03_g33240；Macma4_04_g15020；Macma4_04_g22690；Macma4_04_g25320；Macma4_04_g32080；Macma4_04_g38900；Macma4_05_g01170；Macma4_0…
MADS-M-type	32	Macma4_01_g21950；Macma4_01_g22130；Macma4_01_g22250；Macma4_02_g03710；Macma4_02_g05200；Macma4_02_g21880；Macma4_03_g04290；Macma4_03_g05400；Macma4_03_g08670；Macma4_03_g26930；Macma4_03_g28400；Macma4_04_g05600；Macma4_04_g12490；Macma4_04_g37050；Macma4_05_g01920；Macma4_05_g01960；Macma4_05_g01970；Macma4_05_g01980；Macma4_05_g28790；Macma4_05_g30030；Macma4_06_g23740；Macma4_08_g04650；Macma4_08_g05850；Macma4_0…
MYB	308	Macma4_01_g00490；Macma4_01_g03280；Macma4_01_g04860；Macma4_01_g10970；Macma4_01_g11310；Macma4_01_g11560；Macma4_01_g12430；Macma4_01_g12800；Macma4_01_g14950；Macma4_01_g16400；Macma4_01_g17760；Macma4_01_g18050；Macma4_01_g18300；Macma4_01_g19350；Macma4_01_g20610；Macma4_01_g21150；Macma4_01_g21800；Macma4_02_g02560；Macma4_02_g02610；Macma4_02_g05300；Macma4_02_g06370；Macma4_02_g07370；Macma4_02_g07700；Macma4_0…
MYB-related	43	Macma4_01_g02020；Macma4_01_g02050；Macma4_01_g02170；Macma4_01_g02960；Macma4_01_g18730；Macma4_01_g21780；Macma4_01_g26680；Macma4_02_g01640；Macma4_02_g02670；Macma4_02_g09100；Macma4_02_g12430；Macma4_02_g12440；Macma4_02_g16440；Macma4_02_g26480；Macma4_02_g26550；Macma4_02_g26650；Macma4_03_g00110；Macma4_03_g15540；Macma4_03_g20090；Macma4_03_g27770；Macma4_04_g00690；Macma4_04_g08130；Macma4_04_g08990；Macma4_0…
NAC	219	Macma4_01_g01540；Macma4_01_g01550；Macma4_01_g01570；Macma4_01_g01590；Macma4_01_g01610；Macma4_01_g01630；Macma4_01_g01650；Macma4_01_g01680；Macma4_01_g01710；Macma4_01_g01890；Macma4_01_g01920；Macma4_01_g02290；Macma4_01_g04600；Macma4_01_g04970；Macma4_01_g11950；Macma4_01_g14440；Macma4_02_g02320；Macma4_02_g02330；Macma4_02_g02880；Macma4_02_g03090；Macma4_02_g03180；Macma4_02_g03410；Macma4_02_g04130；Macma4_0…
NF-X1	2	Macma4_02_g22410；Macma4_07_g12410
NF-YA	15	Macma4_02_g16330；Macma4_02_g25300；Macma4_03_g32560；Macma4_04_g03860；Macma4_04_g11620；Macma4_04_g37190；Macma4_04_g40300；Macma4_04_g40500；Macma4_05_g02550；Macma4_07_g01120；Macma4_07_g07970；Macma4_08_g19220；Macma4_08_g32130；Macma4_09_g10680；Macma4_11_g12080
NF-YB	20	Macma4_01_g14600；Macma4_01_g21260；Macma4_02_g17070；Macma4_03_g04120；Macma4_03_g17000；Macma4_04_g36670；Macma4_05_g17600；Macma4_05_g32030；Macma4_06_g04720；Macma4_06_g39040；Macma4_08_g05020；Macma4_08_g07490；Macma4_08_g09690；Macma4_08_g16330；Macma4_08_g23270；Macma4_08_g29590；Macma4_09_g00760；Macma4_09_g09040；Macma4_11_g05640；Macma4_11_g23920
NF-YC	20	Macma4_02_g07020；Macma4_03_g00030；Macma4_03_g12150；Macma4_03_g26390；Macma4_04_g00340；Macma4_04_g04190；Macma4_04_g13710；Macma4_05_g30310；Macma4_06_g18420；Macma4_07_g13440；Macma4_08_g06630；Macma4_09_g11920；Macma4_09_g22450；Macma4_10_g12180；Macma4_10_g15740；Macma4_10_g24240；Macma4_10_g25010；Macma4_11_g24950；Macma4_11_g00420；Macma4_11_g17640
OFP	53	Macma4_01_g16710；Macma4_01_g21210；Macma4_02_g22290；Macma4_02_g23450；Macma4_03_g09880；Macma4_03_g16840；Macma4_03_g29180；Macma4_03_g33740；Macma4_04_g07760；Macma4_04_g14570；Macma4_04_g17940；Macma4_04_g25450；Macma4_04_g26730；Macma4_05_g09490；Macma4_05_g10480；Macma4_05_g18990；Macma4_05_g23560；；Macma4_05_g23660；Macma4_05_g29660；Macma4_05_g33290；Macma4_06_g08920；Macma4_06_g20000；Macma4_06_g21220；Macma4_…
PLATZ	28	Macma4_01_g00710；Macma4_01_g16180；Macma4_02_g05990；Macma4_02_g21500；Macma4_03_g14950；Macma4_04_g17640；Macma4_04_g21270；Macma4_04_g36130；Macma4_05_g03300；Macma4_05_g14270；Macma4_05_g18570；Macma4_05_g21230；Macma4_06_g21890；Macma4_06_g24120；Macma4_06_g33810；Macma4_06_g38790；Macma4_06_g39990；Macma4_07_g03710；Macma4_07_g04570；Macma4_07_g11190；Macma4_07_g23540；Macma4_08_g15400；Macma4_08_g34850；Macma4_0…
RWP-RK	17	Macma4_01_g11930；Macma4_02_g04050；Macma4_02_g09270；Macma4_03_g03050；Macma4_03_g08030；Macma4_03_g15680；Macma4_03_g27910；Macma4_04_g08930；Macma4_04_g16470；Macma4_05_g22300；Macma4_06_g31760；Macma4_08_g04130；Macma4_08_g13860；Macma4_08_g30410；Macma4_08_g32100；Macma4_10_g19230；Macma4_11_g21720
S1Fa-like	4	Macma4_03_g20200；Macma4_06_g26140；Macma4_10_g01760；Macma4_10_g17060
SAP	4	Macma4_02_g17110；Macma4_04_g41860；Macma4_06_g01950；Macma4_07_g00390
SBP	58	Macma4_01_g04120；Macma4_01_g26640；Macma4_02_g05270；Macma4_02_g06500；Macma4_02_g09590；Macma4_02_g15410；Macma4_03_g00660；Macma4_03_g05540；Macma4_03_g09270；Macma4_03_g11410；Macma4_03_g18590；Macma4_03_g26570；Macma4_03_g27220；Macma4_03_g30390；Macma4_04_g01510；Macma4_04_g04150；Macma4_04_g05990；Macma4_04_g13010；Macma4_04_g18310；Macma4_04_g29160；Macma4_04_g32230；Macma4_04_g33280；Macma4_04_g35760；Macma4_0…
SRS	10	Macma4_01_g12460；Macma4_02_g15720；Macma4_03_g08770；Macma4_03_g12760；Macma4_04_g20250；Macma4_05_g14680；Macma4_07_g05970；Macma4_08_g15310；Macma4_08_g23480；Macma4_09_g16980
STAT	1	Macma4_11_g22500
TCP	48	Macma4_01_g12680；Macma4_01_g22630；Macma4_02_g03760；Macma4_02_g14080；Macma4_02_g16400；Macma4_02_g24650；Macma4_02_g25980；Macma4_03_g03340；Macma4_03_g12550；Macma4_03_g18500；Macma4_03_g34150；Macma4_04_g00590；Macma4_04_g31520；Macma4_04_g36070；Macma4_04_g40380；Macma4_04_g41700；Macma4_05_g02480；Macma4_05_g03210；Macma4_05_g06720；Macma4_05_g28380；Macma4_06_g01430；Macma4_06_g04650；Macma4_06_g09790；Macma4_0…
Tify	46	Macma4_01_g15860；Macma4_02_g11690；Macma4_02_g12310；Macma4_02_g16390；Macma4_02_g25340；Macma4_03_g01960；Macma4_03_g06070；Macma4_03_g10240；Macma4_03_g16810；Macma4_03_g25970；Macma4_04_g09960；Macma4_04_g40350；Macma4_05_g05150；Macma4_05_g05960；Macma4_05_g25430；Macma4_05_g25520；Macma4_05_g28320；Macma4_06_g03500；Macma4_06_g12690；Macma4_06_g22320；Macma4_06_g34370；Macma4_06_g34540；Macma4_07_g01250；Macma4_0…
Trihelix	52	Macma4_01_g05500；Macma4_01_g19200；Macma4_01_g21610；Macma4_02_g01150；Macma4_02_g09020；Macma4_02_g15340；Macma4_02_g23770；Macma4_02_g23790；Macma4_03_g06030；Macma4_03_g14190；Macma4_03_g14420；Macma4_03_g21570；Macma4_03_g25440；Macma4_04_g06150；Macma4_04_g16750；Macma4_04_g25860；Macma4_04_g33490；Macma4_04_g37840；Macma4_05_g09300；Macma4_05_g18760；Macma4_05_g23190；Macma4_05_g27740；Macma4_06_g05960；Macma4_0…
TUB	20	Macma4_01_g00910；Macma4_01_g05300；Macma4_02_g26490；Macma4_02_g26620；Macma4_03_g19690；Macma4_03_g25120；Macma4_03_g34240；Macma4_04_g00070；Macma4_04_g01230；Macma4_04_g11070；Macma4_06_g10780；Macma4_07_g13950；Macma4_07_g28160；Macma4_08_g07710；Macma4_08_g34140；Macma4_09_g08620；Macma4_09_g31880；Macma4_10_g24540；Macma4_10_g25530；Macma4_11_g10720
ULT	3	Macma4_01_g04560；Macma4_02_g06280；Macma4_09_g22920
VOZ	5	Macma4_01_g21690；Macma4_04_g15610；Macma4_06_g25060；Macma4_07_g10970；Macma4_10_g29720
Whirly	3	Macma4_06_g32250；Macma4_09_g08080；Macma4_10_g25060
WRKY	167	Macma4_01_g00810；Macma4_01_g10980；Macma4_01_g19700；Macma4_01_g24170；Macma4_01_g24180；Macma4_01_g24190；Macma4_01_g24200；Macma4_01_g27360；Macma4_02_g02430；Macma4_02_g08550；Macma4_02_g13080；Macma4_02_g18510；Macma4_02_g19710；Macma4_02_g20940；Macma4_02_g21870；Macma4_02_g23700；Macma4_03_g00380；Macma4_03_g02890；Macma4_03_g05230；Macma4_03_g09960；Macma4_03_g13600；Macma4_03_g13630；Macma4_03_g17840；Macma4_0…
zf-HD	28	Macma4_01_g07190；Macma4_02_g26560；Macma4_03_g19390；Macma4_03_g21150；Macma4_03_g22460；Macma4_03_g33890；Macma4_04_g08120；Macma4_04_g15470；Macma4_04_g18530；Macma4_05_g05510；Macma4_06_g04020；Macma4_06_g04620；Macma4_06_g19180；Macma4_06_g25150；Macma4_06_g26810；Macma4_06_g30220；Macma4_06_g31930；Macma4_06_g33770；Macma4_07_g20090；Macma4_07_g21220；Macma4_07_g28610；Macma4_08_g28550；Macma4_09_g07890；Macma4_1…
