# Supplementary material for: Comprehensive analysis of morphology, transcriptomics, and metabolomics of banana (Musa spp.) molecular mechanisms related to plant height
Source: Front Plant Sci. 2025 Mar 25;16:1509193. doi: 10.3389/fpls.2025.1509193 (PMC11975952; doi:10.3389/fpls.2025.1509193)
Supplement: Supplementary file 9 [file Table6.xlsx]

## Sheet: Sheet1
Table S6. Statistics of the number of differential metabolites
#ID	name	Fold_change	log2FC	Pvalue	VIP	regulated	KEGG_pathway_annotation
neg_1479	PG(16:0/0:0)[U]	0.630941	-0.664424	0.00284509	1.3718	down	--
neg_1742	Codeine	0.72808	-0.457832	0.00931202	1.28226	down	Isoquinoline alkaloid biosynthesis(ko00950)
neg_1758	Podecdysone B	0.68675	-0.542142	0.000671039	1.38065	down	--
neg_1759	Abscisic aldehyde	0.264442	-1.91898	0.00118508	1.37905	down	Carotenoid biosynthesis(ko00906)
neg_184	4-(2-Amino-5-hydroxyphenyl)-2,4-dioxobutanoate	7.86786	2.97597	0.0216867	1.33357	up	Tryptophan metabolism(ko00380)
neg_1884	3-Methyldioxyindole	1.13491	0.182576	0.0112027	1.27809	up	Tryptophan metabolism(ko00380)
neg_1888	(2-Aminobenzoyl)acetate	1.13152	0.178257	0.00959727	1.28217	up	--
neg_1901	Thioisonicotinamide	1.40258	0.488082	0.00805653	1.323	up	--
neg_1918	2-Hydroxyparaconate	0.296588	-1.75347	2.67842e-05	1.39029	down	C5-Branched dibasic acid metabolism(ko00660)
neg_1919	2-Dehydro-3-deoxy-L-arabinonate	0.296079	-1.75595	0.00737201	1.34457	down	Ascorbate and aldarate metabolism(ko00053)
neg_1920	D-Glucarate	0.283051	-1.82086	2.64441e-05	1.38916	down	Ascorbate and aldarate metabolism(ko00053)
neg_1941	L-erythro-4-Hydroxyglutamate	0.332243	-1.58969	0.01818	1.34094	down	Arginine and proline metabolism(ko00330)
neg_1947	Azacitidine	0.430517	-1.21586	0.00197573	1.37218	down	--
neg_1953	Cichoriin	0.0166752	-5.90615	0.000907343	1.39029	down	--
neg_1987	Kaempferol 3-sophorotrioside	7.1554e-14	-43.668	0.0285234	1.31667	down	Flavone and flavonol biosynthesis(ko00944)
neg_1994	Guanidinoacetate	0.269455	-1.89188	0.00222502	1.38086	down	Glycine, serine and threonine metabolism(ko00260);;Arginine and proline metabolism(ko00330)
neg_1997	Gentisate aldehyde	5.81083	2.53874	0.000165785	1.39176	up	Tyrosine metabolism(ko00350)
neg_1998	2-Hydroxycinnamic acid	0.423848	-1.23838	0.00297155	1.3757	down	--
neg_2011	Prim-O-glucosylcimifugin	2.08845e+11	37.6036	0.0261522	1.32225	up	--
neg_2029	5-Ureido-4-imidazole carboxylate	0.013643	-6.19569	0.00205815	1.38713	down	Purine metabolism(ko00230)
neg_2049	L-Formylkynurenine	0.00839952	-6.89548	0.00243863	1.38577	down	Tryptophan metabolism(ko00380)
neg_2057	Chlorogenic acid (3-O-caffeoylquinic acid)	0.642839	-0.63747	0.0285905	1.21386	down	--
neg_2058	Mitomycin	0.530506	-0.91456	0.00156951	1.35457	down	--
neg_2059	4-Hydroxycinnamyl alcohol 4-D-glucoside	1.24633	0.317681	0.00787147	1.30527	up	Phenylpropanoid biosynthesis(ko00940)
neg_2066	Glutethimide	3.38556	1.7594	0.00365556	1.36967	up	--
neg_2072	Phenylalanyl-Serine	3.89051	1.95996	0.0116332	1.35683	up	--
neg_2076	MM 42842	1.34009	0.422331	0.0342488	1.21815	up	Monobactam biosynthesis(ko00261)
neg_2090	L-Citrulline	0.752332	-0.410558	0.0238272	1.23058	down	Arginine biosynthesis(ko00220)
neg_2094	Itaconate	0.492936	-1.02053	0.02902	1.2515	down	C5-Branched dibasic acid metabolism(ko00660)
neg_2096	Digalacturonate	0.52781	-0.921909	3.68672e-05	1.38811	down	Pentose and glucuronate interconversions(ko00040);;ABC transporters(ko02010)
neg_2098	3D-3,5/4-Trihydroxycyclohexane-1,2-dione	0.470286	-1.08839	5.71267e-05	1.38555	down	Inositol phosphate metabolism(ko00562)
neg_2101	Malabaricone B	0.55653	-0.845468	0.0147138	1.2792	down	--
neg_2111	Kaempferol-3-O-(6''-Rhamnosyl-2''-Glucosyl)Glucoside (Camelliaside A)	1.04232e-11	-36.4814	0.00360455	1.38288	down	--
neg_2113	Prednisolone Acetate	1.73368	0.793839	0.0119813	1.35575	up	--
neg_2124	8-Deoxygartanin	0.648546	-0.62472	0.000558397	1.37151	down	--
neg_2129	(-)-threo-Iso(homo)3-citrate	4.64733	2.2164	0.00898396	1.36419	up	--
neg_2134	1,2-Dihydrovomilenine	0.736517	-0.44121	0.0117971	1.34782	down	Indole alkaloid biosynthesis(ko00901)
neg_2137	N-Acetylaspartylglutamate	0.388054	-1.36567	0.00865487	1.36734	down	Alanine, aspartate and glutamate metabolism(ko00250)
neg_2138	N-(L-Arginino)succinate	0.395575	-1.33798	0.00382983	1.34478	down	Arginine biosynthesis(ko00220);;Alanine, aspartate and glutamate metabolism(ko00250)
neg_2166	Holyrine A	2.15193e+11	37.6468	0.00178681	1.3879	up	--
neg_2171	(±)-Dihydroactinidiolide	1.6518	0.724035	0.0268863	1.3012	up	--
neg_2188	Tabtoxinine-beta-lactam	0.175233	-2.51265	0.0279039	1.29857	down	Monobactam biosynthesis(ko00261)
neg_2190	Camptothecin	0.454704	-1.137	0.00723507	1.33483	down	Biosynthesis of various alkaloids(ko00996)
neg_2201	Pterin	0.383241	-1.38368	0.00402662	1.3382	down	--
neg_2202	Benzyl β-primeveroside	1.74745	0.805249	0.00672875	1.29838	up	--
neg_2205	(Z)-3-Peroxyaminoacrylate	4.94962e-13	-40.8777	0.00376336	1.38245	down	Pyrimidine metabolism(ko00240)
neg_2215	Dihydrokaempferol-3-O-glucoside	1.46895	0.554786	1.48066e-05	1.38855	up	--
neg_2216	gamma-L-Glutamyl-L-glutamic acid	7.44053e-13	-40.2897	0.0354804	1.299	down	--
neg_2227	6'-O-Feruloyl-D-sucrose	0.00987964	-6.66133	0.000417937	1.39127	down	--
neg_2248	Adipate	0.294406	-1.76412	5.14582e-05	1.39012	down	--
neg_2249	Valienone	2.58683e-12	-38.492	0.0263239	1.32233	down	--
neg_2297	Complanatoside B	0.0859477	-3.5404	0.000576336	1.39121	down	--
neg_2302	17-O-Acetylajmaline	1.96962	0.977921	0.00170881	1.35707	up	Indole alkaloid biosynthesis(ko00901)
neg_2355	Octyl gallate	1.5963	0.674732	0.00765116	1.33285	up	--
neg_2356	Lupinate	1.73252	0.792872	0.00134514	1.37159	up	Zeatin biosynthesis(ko00908)
neg_2382	4-Hydroxybenzaldehyde	4.9864	2.318	0.00101981	1.38789	up	--
neg_2393	4,8-Dihydroxyquinoline	0.00996703	-6.64862	0.000242191	1.39195	down	Tryptophan metabolism(ko00380)
neg_2409	Trimethobenzamide	33063.2	15.0129	0.00276089	1.38502	up	--
neg_2412	Eleutheroside E	2.02095	1.01503	7.58145e-05	1.38271	up	--
neg_2424	Tyrosyl-Serine	0.165692	-2.59342	0.00419947	1.38019	down	--
neg_2427	Grosvenorine	1.91348	0.936203	0.000107313	1.38085	up	--
neg_2459	183927	0.0489528	-4.35247	0.00108589	1.38233	down	--
neg_2469	Plaunol E	3.48631	1.8017	0.000483675	1.38932	up	--
neg_2470	Benzyl-β-gentiobioside	4.07249	2.02591	0.000385578	1.3841	up	--
neg_2472	Serinyl-Phenylalanine	5.42406	2.43937	0.0139819	1.32681	up	--
neg_2476	Isoleucyl-Phenylalanine	2.38062	1.25134	0.00986594	1.2803	up	--
neg_2477	Pharsyringaresinol	0.293942	-1.7664	0.0489688	1.16713	down	--
neg_2486	Creatine	1.47889	0.564517	0.00601857	1.34999	up	Arginine and proline metabolism(ko00330);;Glycine, serine and threonine metabolism(ko00260)
neg_2500	Typhaneoside	0.447739	-1.15927	2.33467e-06	1.39157	down	--
neg_2512	Neohesperidin Dihydrochalcone (Nhdc)	0.814454	-0.296095	0.0352187	1.1778	down	--
neg_2553	p-Coumaric acid	0.451977	-1.14568	0.00130034	1.3532	down	Isoquinoline alkaloid biosynthesis(ko00950);;Ubiquinone and other terpenoid-quinone biosynthesis(ko00130);;Tyrosine metabolism(ko00350);;Phenylpropanoid biosynthesis(ko00940)
neg_2560	1-(5'-Phosphoribosyl)-5-amino-4-imidazolecarboxamide	1.5202	0.604262	0.0420871	1.18899	up	Purine metabolism(ko00230);;Histidine metabolism(ko00340)
neg_2567	N-Acetyl-L-phenylalanine	0.74416	-0.426316	0.0100824	1.29046	down	Phenylalanine metabolism(ko00360)
neg_2593	6-O-Trans-Caffeoyl Ajugol	12.3008	3.62068	0.00595724	1.37604	up	--
neg_2605	Chelirubine	0.173305	-2.52862	0.0359809	1.28682	down	Isoquinoline alkaloid biosynthesis(ko00950)
neg_2632	Deoxycytidine	0.31538	-1.66483	0.00803954	1.35841	down	Pyrimidine metabolism(ko00240);;ABC transporters(ko02010)
neg_2670	Deoxyguanosine	0.312779	-1.67678	0.00125219	1.38181	down	Purine metabolism(ko00230);;ABC transporters(ko02010)
neg_2682	Narirutin	8.84585e-12	-36.7181	0.0243436	1.32734	down	--
neg_2700	2-Propylglutaric acid	0.243204	-2.03976	9.07229e-05	1.3904	down	--
neg_2725	2-Carboxy-2,5-dihydro-5-oxofuran-2-acetate	3.27931	1.71339	0.0151787	1.3454	up	--
neg_2726	Erbstatin Analog	4.26252e-12	-37.7714	0.00531781	1.37816	down	--
neg_2727	2-Hydroxy-2,4-pentadienoate	3.3085	1.72618	0.00202151	1.38268	up	Phenylalanine metabolism(ko00360)
neg_2734	Nocardicin G	9.89479e-13	-39.8784	0.0351901	1.29965	down	Monobactam biosynthesis(ko00261)
neg_2737	Sulfamethazine	0.0134881	-6.21217	9.57723e-05	1.39136	down	--
neg_2759	Leucocyanidin	0.447797	-1.15908	0.00598967	1.34215	down	Flavonoid biosynthesis(ko00941)
neg_2859	Xylotriose	0.159007	-2.65284	0.000884386	1.36357	down	--
neg_2910	Rosavin	0.661902	-0.595311	0.0287781	1.20558	down	--
neg_2912	Diosmin	66.5321	6.05598	0.00188369	1.38594	up	--
neg_3001	Linarin	2.19311	1.13298	1.28543e-05	1.39102	up	--
neg_3009	Indole-3-carboxaldehyde	59.1729	5.88686	0.0019701	1.38645	up	--
neg_3011	3,5-DINITROCATECHOL (OR-486)	0.584001	-0.775958	0.0312804	1.21126	down	--
neg_3023	Capsazepine	2.931	1.55139	0.00464532	1.31467	up	--
neg_3028	1-O-Feruloyl-3-O-p-Coumaroylglycerol	1.39464e-12	-39.3832	0.0249125	1.32586	down	--
neg_3049	2-epi-5-epi-Valiolone	1.24978	0.321678	0.0341197	1.17657	up	--
neg_3056	Glabranine	0.540463	-0.887732	0.00050143	1.39086	down	--
neg_3063	Isoboonein	1.2971	0.375292	0.0245301	1.25253	up	--
neg_3065	Azelaic acid	1.19157	0.252863	0.00241822	1.34242	up	--
neg_3066	5-Hydroxyindoleacetate	0.437979	-1.19107	0.000299301	1.37468	down	Tryptophan metabolism(ko00380)
neg_3069	2-Octenoic acid	1.85715	0.893092	0.00201538	1.37957	up	--
neg_3080	2,19-Dihydroxy-3-oxours-12-en-28-oic acid	0.482632	-1.05101	0.00182024	1.35609	down	--
neg_3152	5-O-Cinnamoylquinic acid	0.118736	-3.07417	0.00198646	1.38337	down	--
neg_3169	Serotonin	0.29462	-1.76307	0.00068919	1.36328	down	Tryptophan metabolism(ko00380)
neg_3170	Rhodojaponin V	7.40854e+11	39.4304	0.033263	1.30506	up	--
neg_3176	Tenuifoliside A	1.54611	0.628642	0.0316368	1.20669	up	--
neg_3190	5-Methoxyindoleacetate	0.687076	-0.541458	0.00438592	1.35655	down	Tryptophan metabolism(ko00380)
neg_3239	Paromomycin	0.512607	-0.964076	0.0379729	1.1959	down	Neomycin, kanamycin and gentamicin biosynthesis(ko00524)
neg_3251	Creatinine	0.545692	-0.873841	0.0235599	1.21638	down	Arginine and proline metabolism(ko00330)
neg_3276	Ginkgolide A	0.393305	-1.34628	5.66281e-05	1.38469	down	Diterpenoid biosynthesis(ko00904)
neg_3301	N-Acetyl-D-lactosamine	0.366347	-1.44872	0.00626188	1.36446	down	--
neg_3313	RESVERATROL 4'-METHYL ETHER	0.0848686	-3.55863	0.000467689	1.36789	down	--
neg_3336	Ginkgolic Acid (C130)	0.29792	-1.747	0.0468653	1.14173	down	--
neg_3410	Rhizocticin B	2.29513	1.19858	0.00194544	1.36618	up	Phosphonate and phosphinate metabolism(ko00440)
neg_3425	Vanillyl Butyl Ether	1.50742	0.592082	0.00833249	1.35045	up	--
neg_3443	Atractyloside A	0.55092	-0.860086	0.0344738	1.18825	down	--
neg_3456	Hosenkoside M	0.115658	-3.11206	0.0121159	1.27641	down	--
neg_3488	Nebramycin factor 4	0.224542	-2.15494	0.0250347	1.2768	down	Neomycin, kanamycin and gentamicin biosynthesis(ko00524)
neg_3498	Protodioscin	0.59136	-0.757891	0.00212557	1.38196	down	--
neg_3506	Ergotamine	0.643245	-0.63656	0.02665	1.30267	down	Indole alkaloid biosynthesis(ko00901)
neg_3512	Piperine	0.606382	-0.721702	0.000212636	1.37678	down	Tropane, piperidine and pyridine alkaloid biosynthesis(ko00960)
neg_3519	Paris saponin VII	0.328283	-1.60699	0.0407094	1.22528	down	--
neg_3527	Cimicifugoside H1	0.713778	-0.486453	0.00782839	1.29975	down	--
neg_3577	Corylin	0.13151	-2.92675	0.0018182	1.38273	down	--
neg_3580	Astemizole	0.371523	-1.42848	0.00199635	1.34739	down	--
neg_3604	Geranylgeranyl bacteriochlorophyllide b	0.355108	-1.49367	0.00155616	1.38172	down	Porphyrin metabolism(ko00860)
neg_3635	Psilocybin	22.5827	4.49714	0.0403299	1.28626	up	Indole alkaloid biosynthesis(ko00901)
neg_3636	Neohesperidin	4.01794	2.00645	2.88271e-06	1.39234	up	Flavonoid biosynthesis(ko00941)
neg_3640	DIBOA-glucoside	1.24861e+12	40.1835	0.00602063	1.37605	up	Benzoxazinoid biosynthesis(ko00402);;Biosynthesis of various plant secondary metabolites(ko00999)
neg_3649	Mithramycin DK	1.97587	0.982492	0.00122169	1.3716	up	--
neg_3659	Cyclo(Pro-Pro)	0.315991	-1.66204	8.41169e-05	1.3908	down	--
neg_3660	Hydrocortisone succinate	0.522212	-0.937293	0.00134645	1.37904	down	--
neg_3662	4-Androsten-17.beta.-ol-3-one glucosiduronate	0.284211	-1.81497	0.00717434	1.31689	down	--
neg_3663	Acoforestinine	0.874986	-0.192668	0.0284015	1.29905	down	--
neg_3674	chaetoglobosin Vb	0.592343	-0.755495	0.000500532	1.38308	down	--
neg_3692	Pneumocandin B0	0.369847	-1.435	9.54846e-06	1.39034	down	--
neg_3754	Lucidenic acid E	1.33266	0.41431	0.0273717	1.27616	up	--
neg_3762	Deslanoside	2.7019	1.43397	0.00453966	1.347	up	--
neg_378	3-Methyl-4,8-dihydroxy-3,4-dihydroisocoumarin	2.62597	1.39285	0.0257458	1.32342	up	--
neg_3808	N-Acetyldemethylphosphinothricin tripeptide	0.208549	-2.26154	0.0303092	1.24389	down	Phosphonate and phosphinate metabolism(ko00440)
neg_3852	Kushenol I	0.196699	-2.34594	0.0209536	1.33051	down	--
neg_3855	Methyl protodioscin	0.2822	-1.82521	0.004512	1.31676	down	--
neg_3889	Asperosaponin VI	1.53927	0.622251	0.00358111	1.33278	up	--
neg_3893	30-Norhederagenin	1.14349	0.193438	0.0113014	1.27041	up	--
neg_3920	D-Urobilin	0.72853	-0.45694	0.0199183	1.30011	down	Porphyrin metabolism(ko00860)
neg_3948	Glabrol	0.728074	-0.457842	0.0200277	1.24545	down	--
neg_3950	(Rac)-Byakangelicin	4.02402	2.00864	0.000664764	1.37233	up	--
neg_3959	Byzantionoside A	1.96817	0.976853	0.000220479	1.3835	up	--
neg_3973	Aminoimidazole ribotide	0.719104	-0.475728	0.0297883	1.23532	down	Purine metabolism(ko00230);;Thiamine metabolism(ko00730);;Porphyrin metabolism(ko00860)
neg_3981	Methyl beta-D-galactoside	1.72602	0.787451	0.00583301	1.33146	up	ABC transporters(ko02010)
neg_3989	Irbesartan	7.18292e-12	-37.0186	0.0205315	1.33729	down	--
neg_4001	yibeinoside A	0.18346	-2.44647	0.000183278	1.38005	down	--
neg_4037	Dehydrosoyasaponin I	0.810023	-0.303965	0.014401	1.25855	down	--
neg_4069	Dihomo-gamma-linolenate	0.728339	-0.457317	0.00570264	1.34242	down	Linoleic acid metabolism(ko00591);;Biosynthesis of unsaturated fatty acids(ko01040)
neg_4086	Prostaglandin C2	0.271167	-1.88275	0.0127505	1.26727	down	Arachidonic acid metabolism(ko00590)
neg_4119	cis-2,3-Dihydro-2,3-dihydroxybiphenyl	5.9645	2.5764	0.000579347	1.38878	up	--
neg_4138	10-Hydroxydihydrosanguinarine	3.03133	1.59995	1.08697e-05	1.39074	up	Isoquinoline alkaloid biosynthesis(ko00950)
neg_4175	Notoginsenoside R1	0.711428	-0.491209	0.00409757	1.34889	down	--
neg_4200	Grandidentatin	2.63021	1.39518	0.016976	1.33402	up	--
neg_4234	Alangimarckine	0.441025	-1.18107	0.00229213	1.3653	down	Isoquinoline alkaloid biosynthesis(ko00950)
neg_4252	Fumitremorgin A	0.315865	-1.66262	0.0200351	1.24768	down	--
neg_4307	Dihydroshikonofuran	2.61289	1.38564	0.0459324	1.26674	up	Ubiquinone and other terpenoid-quinone biosynthesis(ko00130)
neg_4326	Isoleucyl-Leucine	0.564137	-0.825882	0.00462764	1.37344	down	--
neg_4335	Avermectin B1b	1.66414	0.734777	0.0271341	1.30169	up	--
neg_4344	Gynostemma Extract	0.649107	-0.623473	0.0134065	1.35371	down	--
neg_4359	16-Keto-saikosaponin A	0.64194	-0.63949	0.00605378	1.30521	down	--
neg_436	CAY10574	2.16155	1.11207	0.00265687	1.3616	up	--
neg_437	N-Carbamyl-L-glutamate	6.24435	2.64255	0.0163234	1.34516	up	Histidine metabolism(ko00340)
neg_4389	Tamoxifen	1.8381e-11	-35.663	0.00724308	1.37286	down	--
neg_4443	12-Oxo-phytodienoic acid	0.815127	-0.294904	0.0331498	1.18186	down	--
neg_4444	9-Hydroxy-12-oxo-10(E),15(Z)-octadecadienoic acid	0.852858	-0.229623	0.0222875	1.22089	down	alpha-Linolenic acid metabolism(ko00592)
neg_450	UDP-3-ketoglucose	2.08843	1.06242	0.000593232	1.36673	up	Neomycin, kanamycin and gentamicin biosynthesis(ko00524)
neg_4503	Salsoline	0.0176801	-5.82173	0.00325575	1.38181	down	--
neg_4566	Methyl-6-Paradol	1.38429	0.469146	0.00381543	1.34115	up	--
neg_4571	(-)-Jasmonoyl-L-isoleucine	0.326224	-1.61606	0.00242565	1.37117	down	Plant hormone signal transduction(ko04075)
neg_4583	Valsartan	0.457782	-1.12727	9.12843e-05	1.38718	down	--
neg_4610	10-Hydroxydecanoic acid	0.596408	-0.745627	0.0211101	1.28661	down	--
neg_4614	Hexadecanedioic acid	0.679962	-0.556474	0.00388876	1.34313	down	Cutin, suberine and wax biosynthesis(ko00073)
neg_4669	Saikosaponin I	0.315321	-1.66511	0.00591386	1.31492	down	--
neg_4672	Segetalin B	0.426599	-1.22905	0.000327751	1.38655	down	--
neg_4675	20-Hydroxyleukotriene E4	0.390271	-1.35745	1.71479e-05	1.38889	down	Arachidonic acid metabolism(ko00590)
neg_4691	12(S)-hydroxy-16-Heptadecynoic Acid	0.652225	-0.616559	0.00145709	1.37516	down	--
neg_4694	(9Z,12Z,15Z)-Octadecatrienoic acid	2.48876	1.31543	0.0235327	1.25937	up	alpha-Linolenic acid metabolism(ko00592);;Biosynthesis of unsaturated fatty acids(ko01040)
neg_470	Maltotriose	0.617193	-0.696206	0.00206229	1.36814	down	ABC transporters(ko02010)
neg_4700	2,3-dinor Prostaglandin E1	0.706463	-0.501314	0.01372	1.3551	down	--
neg_4701	Loganin	0.431399	-1.21291	0.0399667	1.22502	down	Monoterpenoid biosynthesis(ko00902)
neg_474	6'''-Deamino-6'''-oxoparomomycin II	2.38807	1.25584	0.000275167	1.37535	up	Neomycin, kanamycin and gentamicin biosynthesis(ko00524)
neg_4756	Di-N-pentyl phthalate	0.592517	-0.755071	0.00493838	1.36355	down	--
neg_4790	1-Methylhistamine (dihydrochloride)	0.648772	-0.624217	0.00413518	1.37032	down	--
neg_4807	dUDP	0.679456	-0.557548	0.040652	1.15747	down	Pyrimidine metabolism(ko00240)
neg_481	Salicin 6-phosphate	2.52786	1.33792	0.00317224	1.33334	up	Glycolysis / Gluconeogenesis(ko00010)
neg_482	UDP-N-acetylmuramoyl-L-alanine	0.267747	-1.90106	0.000325629	1.38139	down	--
neg_4827	Crepenynic acid	4.40438	2.13894	0.0393922	1.24325	up	Linoleic acid metabolism(ko00591)
neg_4831	9-Oxononanoic acid	0.616576	-0.69765	0.000328154	1.37348	down	alpha-Linolenic acid metabolism(ko00592)
neg_4832	3-Deoxo-1Beta-methoxyjioglutolide	0.59819	-0.741324	0.0058141	1.36542	down	--
neg_4834	(2R,3R)-3-Methylornithinyl-N6-lysine	0.587148	-0.768205	0.0220997	1.23895	down	Lysine biosynthesis(ko00300)
neg_4835	9-OxoOTrE	0.717394	-0.479163	0.00726699	1.32938	down	--
neg_4836	1-Methylhistamine	0.673448	-0.570361	0.00328316	1.36299	down	Histidine metabolism(ko00340)
neg_4847	2-Hydroxyhexadecanoic acid	0.593403	-0.752916	0.00213871	1.36905	down	--
neg_4856	3'-UMP	1.12991	0.176211	0.0187218	1.23518	up	Pyrimidine metabolism(ko00240)
neg_4858	L-Leucine	0.46016	-1.11979	0.00125515	1.35773	down	Aminoacyl-tRNA biosynthesis(ko00970);;ABC transporters(ko02010);;Valine, leucine and isoleucine biosynthesis(ko00290);;Valine, leucine and isoleucine degradation(ko00280);;Glucosinolate biosynthesis(ko00966)
neg_4864	2(R)-Hydroxy-3-butenyl glucosinolate	0.846165	-0.24099	0.0213105	1.22364	down	--
neg_487	3-Hydroxyoctadecanoyl-CoA	2.29524	1.19864	0.0219765	1.28303	up	--
neg_4879	Gentamicin C2	1.21484	0.280764	0.0110497	1.33699	up	Neomycin, kanamycin and gentamicin biosynthesis(ko00524)
neg_4900	Octadeca-11E,13E,15Z-trienoic acid	3.88779	1.95895	0.0453446	1.25906	up	--
neg_4930	Retinol	0.767756	-0.381281	0.0351419	1.21581	down	--
neg_4934	LysoPC 140	3.1491	1.65494	0.000853971	1.38655	up	--
neg_4955	13,14-Dihydro-15-keto-PGE2	2.1369	1.09552	0.00997576	1.32825	up	--
neg_4986	9,10,18-Trihydroxystearate	3.66059	1.87208	0.0222757	1.30928	up	Cutin, suberine and wax biosynthesis(ko00073)
neg_4995	Sphingosine 1-phosphate	5.70857	2.51313	0.000407345	1.39051	up	Sphingolipid metabolism(ko00600)
neg_5006	Platanic acid	0.303295	-1.7212	0.00988135	1.31448	down	--
neg_5052	2-Propylmalate	0.323079	-1.63004	0.00840102	1.36364	down	Pyruvate metabolism(ko00620)
neg_5053	Gingerglycolipid A	0.484015	-1.04688	0.000306001	1.38682	down	--
neg_5057	Aldosterone	0.467363	-1.09739	0.00185602	1.36605	down	--
neg_5074	LysoPE 18:3	0.544076	-0.87812	0.00146916	1.38047	down	--
neg_5079	Kaur-16-en-18-al	0.473671	-1.07804	0.00205274	1.34739	down	Diterpenoid biosynthesis(ko00904)
neg_5084	LysoPC 18:3(2n isomer)	0.562231	-0.830766	0.000320701	1.37725	down	--
neg_5090	LysoPC 20:4	2.00073	1.00053	0.0224181	1.27855	up	--
neg_512	3.alpha.-Mannobiose	1.24216	0.312847	0.0266094	1.32221	up	--
neg_5126	Pennogenin 3-O-beta-chacotrioside	0.681905	-0.552357	0.000260859	1.37631	down	--
neg_5129	Yunaconitine	0.162059	-2.62541	0.012739	1.34528	down	--
neg_515	alpha,alpha-Trehalose	0.811085	-0.302074	0.034535	1.27585	down	Starch and sucrose metabolism(ko00500);;ABC transporters(ko02010)
neg_5187	LysoPC 161	1.81059	0.856461	0.0157229	1.32013	up	--
neg_5193	Cimiracemoside D	1.12509	0.170044	0.0480557	1.16065	up	--
neg_521	7a-Hydroxy-O-carbamoyl-deacetylcephalosporin C	1.28802	0.365152	0.0483827	1.23554	up	Penicillin and cephalosporin biosynthesis(ko00311)
neg_5213	LysoPE 15:0	4.42824	2.14673	0.000278786	1.38988	up	--
neg_5238	14,15-Epoxyemindole SB	3.35937	1.74819	0.00119864	1.38682	up	--
neg_5239	LysoPE 18:0(2n isomer)	2.94499	1.55826	1.62378e-06	1.39217	up	--
neg_5249	Taurodeoxycholic acid	3.54708	1.82663	0.0305098	1.30648	up	--
neg_525	8-Demethyl-8-formylriboflavin 5'-phosphate	0.442539	-1.17612	0.00192393	1.38053	down	--
neg_5257	(9Z)-Hexadecenoic acid	0.296407	-1.75435	0.00125736	1.38533	down	Fatty acid biosynthesis(ko00061)
neg_526	5-Formiminotetrahydrofolate	0.562147	-0.83098	0.0034518	1.32588	down	One carbon pool by folate(ko00670)
neg_5267	Kanamycin B	0.931522	-0.102338	0.0494562	1.19147	down	Neomycin, kanamycin and gentamicin biosynthesis(ko00524)
neg_5285	Caudatin	1.24333	0.314208	0.0155161	1.29125	up	--
neg_5290	Geranylgeranyl bacteriochlorophyllide a	1.56289	0.644212	0.00340459	1.3357	up	Porphyrin metabolism(ko00860)
neg_5292	Octadecanedioic acid	1.28642	0.36336	0.0372291	1.16852	up	--
neg_5302	3''-Amino-3''-deoxygentamicin A2	0.88328	-0.179057	0.00115383	1.36149	down	Neomycin, kanamycin and gentamicin biosynthesis(ko00524)
neg_5313	Glycyl-Arginine	0.616961	-0.696748	0.0169728	1.31705	down	--
neg_5322	LysoPC 17:2	0.783463	-0.352064	0.00078647	1.36095	down	--
neg_5324	LysoPC 18-2	0.786635	-0.346233	0.00377993	1.3668	down	--
neg_5326	Abscisic alcohol	0.528287	-0.920607	6.43155e-05	1.3851	down	Carotenoid biosynthesis(ko00906)
neg_5339	LysoPC 22:6	2.82884	1.50021	0.0101025	1.34577	up	--
neg_5344	5-O-beta-D-Mycaminosyltylonolide	0.770065	-0.376948	0.0114463	1.26876	down	--
neg_5345	6'''-Deamino-6'''-hydroxyneomycin C	0.840147	-0.251286	0.00889829	1.32191	down	Neomycin, kanamycin and gentamicin biosynthesis(ko00524)
neg_5369	N-Acetylputrescine	2.46905	1.30395	0.0345734	1.20585	up	Arginine and proline metabolism(ko00330)
neg_537	Phaseoloidin	0.815051	-0.295038	0.0286773	1.27424	down	--
neg_5375	Cholic acid	6.2615	2.64651	0.00398906	1.38069	up	--
neg_5398	LysoPC 160	4.92714	2.30075	0.00606298	1.36588	up	--
neg_542	5-Hexenyl Glucosinolate	0.507305	-0.979075	0.000684733	1.36704	down	--
neg_5420	Feruloylputrescine	0.243512	-2.03793	0.0197716	1.31115	down	Arginine and proline metabolism(ko00330)
neg_5429	Tripterin	4.80529	2.26462	0.00783187	1.36367	up	--
neg_5443	5-Hydroxymethyldeoxycytidylate	0.506765	-0.98061	0.0105316	1.32827	down	Pyrimidine metabolism(ko00240)
neg_5461	all-trans-Heptaprenyl diphosphate	1.20994	0.274937	0.0178126	1.32132	up	Terpenoid backbone biosynthesis(ko00900)
neg_5473	10,16-Dihydroxyhexadecanoic acid	0.394019	-1.34366	0.000118254	1.38806	down	Cutin, suberine and wax biosynthesis(ko00073)
neg_5484	1-Palmitoyl-2-hydroxy-sn-glycero-3-phosphoethanolamine	3.33339	1.73699	0.00352245	1.37952	up	--
neg_5489	Darutoside	1.58322	0.662857	0.0121433	1.27423	up	--
neg_549	Anthraniloyl-CoA	0.0992335	-3.33303	0.030226	1.24504	down	--
neg_5496	Gingerglycolipid C	0.352183	-1.5056	0.00088211	1.36051	down	--
neg_5502	6,8a-Seco-6,8a-deoxy-5-oxoavermectin ''1b'' aglycone	0.823938	-0.279392	0.0136406	1.25991	down	--
neg_5506	LysoPC 150	2.16544	1.11466	0.00292807	1.38453	up	--
neg_5507	1-Palmitoyl-sn-glycero-3-phosphocholine	2.42416	1.27748	4.13321e-05	1.39133	up	--
neg_5520	(±)12,13-DiHOME	0.633036	-0.659641	0.020935	1.30269	down	--
neg_5521	LysoPG 16:0	0.72885	-0.456305	0.0108145	1.33346	down	--
neg_553	Folinic acid	2.69396	1.42973	0.00424094	1.33716	up	One carbon pool by folate(ko00670)
neg_5549	Dronedarone	0.0970607	-3.36497	0.000267016	1.39091	down	--
neg_5551	2-Acetamido-4-(D-alanylamino)-2,4,6-trideoxy-D-mannopyranose	1.30866	0.388085	0.00498909	1.36075	up	--
neg_5560	Red chlorophyll catabolite	5.15348e+11	38.9068	0.00639886	1.37561	up	Porphyrin metabolism(ko00860)
neg_5573	10,16-Dihydroxypalmitic acid	0.555138	-0.849083	0.00265811	1.34516	down	--
neg_5583	Prosapogenin A	1.36165	0.445352	0.0136417	1.26101	up	--
neg_559	Rosiglitazone	1.72307	0.784977	0.00664634	1.36903	up	--
neg_5604	Zizyberanal acid	0.520608	-0.941731	0.0273858	1.25564	down	--
neg_5606	Ganoderic acid D	1.24257	0.313323	0.0351997	1.24865	up	--
neg_5621	Desoxycorticosterone acetate	0.441262	-1.18029	0.016625	1.30351	down	--
neg_5623	Tenuifolin	0.401754	-1.31562	7.24855e-05	1.38953	down	--
neg_5626	Hydrocortisone	0.320738	-1.64053	0.00178689	1.37906	down	--
neg_5627	6-Hydroxytryprostatin B	0.370857	-1.43107	7.69538e-06	1.39028	down	--
neg_5637	(-)-Loliolide	2.09155	1.06457	0.0257482	1.24051	up	--
neg_5638	LysoPE 18:2	2.70727	1.43684	0.000108918	1.38969	up	--
neg_5645	LysoPE 181	0.838042	-0.254905	0.0171026	1.26301	down	--
neg_5658	Trichilenone	2.42518	1.27809	0.0219403	1.31435	up	--
neg_5661	(4R,7S)-7-Isopropyl-4-methyloxepan-2-one	4.1277	2.04534	0.0118466	1.34255	up	Monoterpenoid biosynthesis(ko00902)
neg_5675	Psychosine	1.18358	0.243155	0.00165169	1.37148	up	Sphingolipid metabolism(ko00600)
neg_5676	1-Oleoyl-sn-glycero-3-phosphocholine	1.21446	0.280313	0.00347477	1.33221	up	--
neg_5688	Digitoxin	2.46299	1.30041	0.000141296	1.38552	up	--
neg_570	Grevilloside L	1.7018	0.767065	0.0131907	1.35326	up	--
neg_5714	1-Palmitoyl Lysophosphatidic Acid	3.96953	1.98897	0.0114002	1.35558	up	--
neg_5717	Obacunone	0.0958301	-3.38338	0.00167261	1.38714	down	--
neg_5718	Fusidic acid	0.779581	-0.35923	0.000999117	1.36133	down	--
neg_5719	Mirtazapine	0.202583	-2.30342	0.000712908	1.38311	down	--
neg_5726	PA(18:2/0:0)	0.128929	-2.95536	0.000345824	1.39141	down	--
neg_5752	Ricinoleic acid	1.81131	0.85703	0.0284682	1.25191	up	--
neg_5760	9,16-Dihydroxypalmitic acid	0.707812	-0.498562	0.0398688	1.27377	down	--
neg_5762	Sphinganine 1-phosphate	0.782671	-0.353523	0.0320197	1.19616	down	Sphingolipid metabolism(ko00600)
neg_5763	Terbutaline	5557.42	12.4402	0.00285191	1.38512	up	--
neg_5765	PI(18:2/0:0)	0.673377	-0.570513	0.000923117	1.36775	down	--
neg_5783	11-Deoxycortisol	0.811531	-0.301281	0.013569	1.265	down	--
neg_5809	Polyphyllin VI	132.653	7.05152	0.0111369	1.36113	up	--
neg_581	Quinic acid	0.801194	-0.319776	0.00086075	1.36844	down	Phenylalanine, tyrosine and tryptophan biosynthesis(ko00400)
neg_5815	LysoPC 20:2	2.30107	1.2023	5.16226e-07	1.39245	up	--
neg_585	Orotidine	1.17708	0.235217	0.00974726	1.30707	up	--
neg_5876	12-Keto-leukotriene B4	3.10778	1.63588	0.015183	1.34321	up	Arachidonic acid metabolism(ko00590)
neg_591	D-Biotin	0.876489	-0.190192	0.0412343	1.27695	down	Biotin metabolism(ko00780);;ABC transporters(ko02010)
neg_5939	9(S)-HpODE	0.326772	-1.61364	0.00440414	1.34032	down	Linoleic acid metabolism(ko00591)
neg_595	N-Acetyl-alpha-D-glucosamine 1-phosphate	0.762344	-0.391487	0.029045	1.20954	down	Amino sugar and nucleotide sugar metabolism(ko00520)
neg_5954	LysoPE 16:3	0.714734	-0.484521	0.021841	1.30652	down	--
neg_5962	Dehydroepiandrosterone	1.7665	0.820894	0.00366628	1.37438	up	--
neg_5966	11-Keto-.beta.-boswellic acid	0.466586	-1.09978	0.0016766	1.36898	down	--
neg_5972	PS(18:1(9Z)/0:0)	0.143132	-2.80458	0.000173976	1.39159	down	--
neg_5996	16-Epivellosimine	3.42394	1.77566	0.00577795	1.36289	up	Indole alkaloid biosynthesis(ko00901)
neg_6041	4-Hydroxynonenal	0.771248	-0.374734	0.0140738	1.25603	down	--
neg_6052	Propanoyl phosphate	0.134787	-2.89125	0.000268226	1.39125	down	C5-Branched dibasic acid metabolism(ko00660);;Propanoate metabolism(ko00640)
neg_6059	Demethylzeylasteral	0.182072	-2.45742	0.00106978	1.38604	down	--
neg_6067	LysoPC 170	6.30197	2.6558	0.014654	1.35124	up	--
neg_6082	L-γ-Glutamyl-L-leucine	0.373842	-1.4195	0.00268561	1.37341	down	--
neg_6083	Saikosaponin BK1	1.22689e+11	36.8362	0.0199901	1.33921	up	--
neg_6093	Carnitine	0.698699	-0.517256	0.00100117	1.36427	down	ABC transporters(ko02010);;Lysine degradation(ko00310)
neg_611	2-Oxoadipic acid	0.892572	-0.16396	0.0167043	1.26974	down	Tryptophan metabolism(ko00380);;Lysine biosynthesis(ko00300);;Lysine degradation(ko00310)
neg_6112	12-Demethyl-11,12-dehydropaspaline	0.416324	-1.26422	0.000398171	1.37328	down	--
neg_6116	dTDP-3,4-dioxo-2,6-dideoxy-D-glucose	1.34193	0.424314	0.0153485	1.32372	up	Polyketide sugar unit biosynthesis(ko00523)
neg_6117	Agaric acid	5.35256	2.42023	0.0279772	1.27024	up	--
neg_6121	13-(2-Methylcrotonoyl)oxylupanine	1162.62	10.1832	0.00995584	1.36586	up	Tropane, piperidine and pyridine alkaloid biosynthesis(ko00960)
neg_6139	LysoPC 17:1	5.54714	2.47174	0.00826303	1.36318	up	--
neg_614	1-Phospho-alpha-D-galacturonate	0.481193	-1.05531	0.00321852	1.35821	down	Ascorbate and aldarate metabolism(ko00053);;Amino sugar and nucleotide sugar metabolism(ko00520)
neg_615	2-O-β-D-Glucopyranosyl-L-ascorbic acid	0.206827	-2.2735	0.00255786	1.36352	down	--
neg_6159	D-Erythronolactone	0.0980689	-3.35006	0.000288928	1.39183	down	--
neg_6160	16-Hydroxyhexadecanoic acid	4.05924	2.02121	0.00298665	1.33553	up	Cutin, suberine and wax biosynthesis(ko00073)
neg_6166	5''-Phosphoribostamycin	0.0715306	-3.8053	0.00349281	1.38211	down	Neomycin, kanamycin and gentamicin biosynthesis(ko00524)
neg_617	alpha-Maltose 1-phosphate	0.468997	-1.09235	0.0132526	1.2929	down	Starch and sucrose metabolism(ko00500)
neg_6198	LysoPI 16:0	35.5157	5.15039	0.00255958	1.38546	up	--
neg_6214	Kanamycin A	1.85777	0.893572	0.000585182	1.36901	up	Neomycin, kanamycin and gentamicin biosynthesis(ko00524)
neg_6221	16alpha-Hydroxyestrone	3.83455	1.93906	0.000616157	1.39109	up	--
neg_6230	Trimethoprim	9.07301	3.18158	0.00390488	1.38055	up	--
neg_6243	Lovastatin	6.07049	2.60181	0.0174809	1.34543	up	--
neg_6275	Roxithromycin	6.98081	2.80339	0.0119685	1.35287	up	--
neg_628	8-Demethyl-8-alpha-L-rhamnosyltetracenomycin C	0.498357	-1.00475	0.00495726	1.3487	down	--
neg_6284	9,12,13-Trihydroxy-10,15-octadecadienoic acid	1.99648e+11	37.5387	0.0320206	1.30744	up	--
neg_6295	Bufalin	0.0629662	-3.98928	0.0113896	1.34704	down	--
neg_634	4-Hydroxybutanoic acid	0.573861	-0.801227	0.0040563	1.36639	down	Butanoate metabolism(ko00650)
neg_6416	Oleandrin	2.24246	1.16508	0.000304743	1.37303	up	--
neg_6427	Terpendole B	0.325685	-1.61845	0.000348807	1.37747	down	--
neg_6429	Soyasaponin gamma-A	0.243823	-2.03609	0.0177898	1.32087	down	--
neg_6431	PG(18_2(9Z,12Z)_18_0)	0.238059	-2.07061	0.0109136	1.34358	down	--
neg_644	cis-1,2-Dihydrobenzene-1,2-diol	0.682465	-0.551173	0.00355321	1.32747	down	--
neg_6460	Staphyloxanthin	0.400729	-1.3193	0.000391538	1.37309	down	Carotenoid biosynthesis(ko00906)
neg_649	2,3-Dihydroxy-3-Methylbutanoic Acid	0.685734	-0.54428	0.0100024	1.35635	down	--
neg_6492	PE(18:1(9Z)/0:0)	6.91572	2.78988	0.000945501	1.38853	up	--
neg_650	Shikimic acid	0.671822	-0.573849	0.00271738	1.34957	down	Phenylalanine, tyrosine and tryptophan biosynthesis(ko00400);;Biosynthesis of various plant secondary metabolites(ko00999);;Biosynthesis of various alkaloids(ko00996)
neg_6500	5,6,15-Trihydroxy-7,9,11,13-eicosatetraenoic acid	1.31285	0.392707	0.010961	1.27466	up	--
neg_654	Bergaptol-beta-glucopyranoside	0.379083	-1.39941	0.00434447	1.36331	down	--
neg_6676	L-Carnitine	0.592079	-0.756139	0.0471006	1.18589	down	--
neg_6781	L-Fucose 1-phosphate	1.14041	0.189551	0.0388681	1.23373	up	Fructose and mannose metabolism(ko00051);;Amino sugar and nucleotide sugar metabolism(ko00520)
neg_6797	Xanthosine 5'-monophosphate (sodium salt)	1.15233	0.204556	0.0450056	1.15523	up	--
neg_6823	Ascorbic acid 6-palmitate	0.213188	-2.2298	2.60817e-07	1.39227	down	--
neg_6836	Pirmenol (hydrochloride)	1.55112	0.633315	0.0151501	1.28454	up	--
neg_6846	UDP-L-Ara4O	1.09697	0.133519	0.0175782	1.23964	up	Amino sugar and nucleotide sugar metabolism(ko00520)
neg_6865	1-Oleoyl Lysophosphatidic Acid	0.743976	-0.426672	0.0108277	1.31939	down	--
neg_6874	Cephaeline	2.13337e+11	37.6343	0.0364296	1.29625	up	Isoquinoline alkaloid biosynthesis(ko00950)
neg_6878	Ganoderenic acid A	0.0622137	-4.00662	0.00409574	1.37723	down	--
neg_6889	3,5,9-Trihydroxy-7,8-dihydrocyclopenta[g]chromene-2,6-dione	1.27016	0.345015	0.0375678	1.18486	up	--
neg_6900	Taurochenodeoxycholate	0.308945	-1.69458	0.0404021	1.26994	down	--
neg_695	4-(beta-Acetylaminoethyl)imidazole	0.511615	-0.96687	0.0156974	1.31091	down	Histidine metabolism(ko00340)
neg_696	Nortenuazonic acid	0.483367	-1.04881	0.00775173	1.30185	down	--
neg_7108	Senkyunolide M	0.297072	-1.75111	0.00211103	1.38682	down	--
neg_712	(2S)-Lactyl-2-diphospho-5'-guanosine	0.351818	-1.5071	0.00919428	1.34455	down	--
neg_716	KOJIC ACID	0.743749	-0.427113	0.00584763	1.3107	down	--
neg_718	1-Methyluric acid	0.830812	-0.267405	0.00386015	1.37881	down	Caffeine metabolism(ko00232)
neg_742	Propane-1,2-diol	0.726982	-0.460009	8.49328e-05	1.38227	down	Propanoate metabolism(ko00640)
neg_749	3-Furancarboxylic acid	0.767925	-0.380962	0.000397509	1.38663	down	--
neg_750	Citric acid	0.756019	-0.403506	0.000134234	1.38997	down	Alanine, aspartate and glutamate metabolism(ko00250);;Glyoxylate and dicarboxylate metabolism(ko00630);;Citrate cycle (TCA cycle)(ko00020)
neg_763	4-Deoxy-4-thio-alpha-D-digitoxosyl-calicheamicin T0	0.519751	-0.944107	0.000546005	1.37222	down	--
neg_764	Mesaconate	0.727987	-0.458015	0.00614343	1.33322	down	Glyoxylate and dicarboxylate metabolism(ko00630);;C5-Branched dibasic acid metabolism(ko00660)
neg_765	Aconitic acid	0.760981	-0.394067	6.78887e-05	1.38339	down	--
neg_778	L-Proline	0.652071	-0.616898	0.0372736	1.19668	down	D-Amino acid metabolism(ko00470);;Carbapenem biosynthesis(ko00332);;Arginine and proline metabolism(ko00330);;Aminoacyl-tRNA biosynthesis(ko00970);;ABC transporters(ko02010)
neg_781	Protionamide	1.97085	0.978814	0.00308088	1.33965	up	--
neg_785	(1R,6R)-6-Hydroxy-2-succinylcyclohexa-2,4-diene-1-carboxylate	0.00387586	-8.01127	0.00187714	1.38759	down	Ubiquinone and other terpenoid-quinone biosynthesis(ko00130)
neg_786	Histidinyl-Asparagine	2.67987	1.42216	1.0865e-05	1.39197	up	--
neg_787	Dihydropteroate	3.27972	1.71357	0.0415797	1.22529	up	Folate biosynthesis(ko00790)
neg_789	Nicotinamide D-ribonucleotide	3.00378	1.58678	1.32091e-05	1.38866	up	Nicotinate and nicotinamide metabolism(ko00760)
neg_797	Jaceosidin-7-O-Glucoside	1.94262	0.958	0.036373	1.26292	up	--
neg_800	Peonidin-3-O-rutinoside	9.29029	3.21572	0.00570999	1.36737	up	--
neg_807	5-Amino-4-imidazolecarboxyamide	1.13839	0.186991	0.0197274	1.2707	up	Purine metabolism(ko00230)
neg_808	L-1-Pyrroline-3-hydroxy-5-carboxylate	2.36873	1.24411	0.00508581	1.37452	up	Arginine and proline metabolism(ko00330)
neg_815	Coniferyl acetate	1.16353	0.218503	0.00244493	1.33917	up	Phenylpropanoid biosynthesis(ko00940)
neg_816	Sepiapterin	1.46496	0.550858	0.00204926	1.36126	up	Folate biosynthesis(ko00790)
neg_818	N2-Succinyl-L-arginine	0.607827	-0.718268	0.0488082	1.21578	down	Arginine and proline metabolism(ko00330)
neg_821	γ-Glutamylphenylalanine	3.87543	1.95436	1.08119e-05	1.39115	up	--
neg_822	Menisdaurin	9.12316	3.18953	0.00923449	1.3669	up	--
neg_824	Rhizocticin A	2.46207	1.29987	0.000930312	1.3648	up	Phosphonate and phosphinate metabolism(ko00440)
neg_825	SAH	7.28426	2.86478	0.00299617	1.37946	up	--
neg_827	4-Demethylpremithramycinone	0.732734	-0.448639	0.0360336	1.24087	down	--
neg_864	L-Tyrosine	8.55957	3.09754	0.00477434	1.37854	up	Biosynthesis of various plant secondary metabolites(ko00999);;Glucosinolate biosynthesis(ko00966);;Tyrosine metabolism(ko00350);;Cyanoamino acid metabolism(ko00460);;Betalain biosynthesis(ko00965);;Thiamine metabolism(ko00730);;Aminoacyl-tRNA biosynthesis(ko00970);;Phenylalanine metabolism(ko00360);;Monobactam biosynthesis(ko00261);;Phenylalanine, tyrosine and tryptophan biosynthesis(ko00400);;Ub…
neg_872	Xanthylic acid (XMP)	0.235535	-2.08599	0.0215339	1.32728	down	--
neg_884	Bisdemethoxycurcumin	0.535792	-0.900255	0.0245644	1.23266	down	Stilbenoid, diarylheptanoid and gingerol biosynthesis(ko00945)
neg_885	Isomaltose	1.2331	0.302293	0.00184301	1.34734	up	Starch and sucrose metabolism(ko00500)
neg_894	Xanthosine 5'-phosphate	0.339817	-1.55717	0.00258338	1.38184	down	Purine metabolism(ko00230)
neg_917	3-Hydroxy-2-methylpyridine-4,5-dicarboxylate	0.578901	-0.788612	0.0186373	1.29311	down	Vitamin B6 metabolism(ko00750)
neg_932	Pyrocatechol	0.544459	-0.877104	0.0024113	1.35179	down	--
neg_933	3,4-Dihydroxybenzoic acid	0.528244	-0.920724	0.000781617	1.3719	down	--
neg_969	Tussilagone	0.134054	-2.89912	0.00189241	1.38667	down	--
pos_1447	Ricinoleic acid methyl ester	0.620856	-0.687668	0.00399336	1.37381	down	--
pos_1540	Hexahomomethionine	0.897392	-0.156189	0.0205277	1.30064	down	Glucosinolate biosynthesis(ko00966)
pos_1545	5,6,7,8-Tetrahydro-4-methylquinoline	0.866386	-0.206919	0.0273055	1.24208	down	--
pos_1564	Nigrifactin	0.873635	-0.194897	0.018773	1.31295	down	--
pos_1568	(S)-(-)-N,alpha-Dimethylbenzylamine	0.890974	-0.166545	0.0334288	1.25108	down	--
pos_1574	beta-Citraurin	0.930426	-0.104036	0.0188661	1.24719	down	Biosynthesis of various plant secondary metabolites(ko00999)
pos_1616	Phenethylamine	0.888793	-0.17008	0.0349347	1.27936	down	Phenylalanine metabolism(ko00360)
pos_1618	Protopine	0.33943	-1.55881	0.0444696	1.21614	down	Isoquinoline alkaloid biosynthesis(ko00950)
pos_1701	(E)-4-(Trimethylammonio)but-2-enoate	0.860674	-0.216461	0.0358326	1.24558	down	ABC transporters(ko02010)
pos_1723	7-(Methylthio)heptanenitrile	0.869703	-0.201405	0.0339452	1.18227	down	--
pos_1724	25-Hydroxy-6,19-dihydro-6,19-ethanovitamin D3	0.466095	-1.1013	0.00530217	1.33602	down	--
pos_1746	DG(18:2(9Z,12Z)/18:3(9Z,12Z,15Z)/0:0)[iso2]	1.35002	0.432976	0.048249	1.15389	up	--
pos_1770	4alpha-Carboxy-stigmasta-7,24(24(1))-dien-3beta-ol	0.895046	-0.159967	0.0356388	1.17209	down	Steroid biosynthesis(ko00100)
pos_1880	THF-L-glutamate	0.727103	-0.459768	0.00237312	1.33714	down	Folate biosynthesis(ko00790)
pos_1910	5-Methylphenazine-1-carboxylate	0.29689	-1.752	0.00915573	1.34845	down	--
pos_1915	3,4-Dihydroxyhydrocinnamic acid	0.589024	-0.763602	0.0297897	1.23025	down	--
pos_1916	N-[(7,8-Dihydropterin-6-yl)methyl]-4-(beta-D-ribofuranosyl)aniline 5'-phosphate	0.544514	-0.87696	0.0224942	1.25921	down	Folate biosynthesis(ko00790)
pos_1917	Pelargonidin-3-O-(6''-O-malonyl)glucoside	0.110023	-3.18412	0.0415845	1.27697	down	--
pos_1922	Phenylacetylglutamine	4.52516	2.17797	0.0184617	1.33691	up	Phenylalanine metabolism(ko00360)
pos_1924	Ser Asn Phe	4.68352	2.22759	0.022128	1.32666	up	--
pos_1933	N'-Nitrosoanatabine	7.12838	2.83357	0.017568	1.33472	up	--
pos_1936	6-Methylquinoline	5.31619	2.41039	0.00215165	1.38126	up	--
pos_1937	Isoquinoline N-oxide	3.45783	1.78987	0.000153251	1.38254	up	--
pos_1939	Calystegin A3	5.18156	2.37339	0.0170502	1.33484	up	Tropane, piperidine and pyridine alkaloid biosynthesis(ko00960)
pos_1940	Indoleacrylic acid	5.23394	2.3879	0.000258505	1.38715	up	--
pos_1941	L-Tryptophan	4.44448	2.15201	0.00683933	1.36389	up	Aminoacyl-tRNA biosynthesis(ko00970);;Indole alkaloid biosynthesis(ko00901);;Biosynthesis of various plant secondary metabolites(ko00999);;Glucosinolate biosynthesis(ko00966);;Tryptophan metabolism(ko00380);;Biosynthesis of various alkaloids(ko00996);;Glycine, serine and threonine metabolism(ko00260);;Phenylalanine, tyrosine and tryptophan biosynthesis(ko00400)
pos_1942	Gly-Asn	3.60018	1.84807	0.0357283	1.28931	up	--
pos_1951	N-Acetyl-L-glutamic acid	0.710144	-0.493816	0.0153326	1.25003	down	Arginine biosynthesis(ko00220)
pos_1963	Asp Asp Asp	0.694532	-0.525887	0.00138978	1.36383	down	--
pos_1987	3,5-Dihydroxyphenylglyoxylate	0.847624	-0.238503	0.0460361	1.2442	down	--
pos_1989	Sanguisorbic acid dilactone	2.69326	1.42936	0.00217807	1.3431	up	--
pos_1997	2',4'-Dihydroxy-6'-methoxyacetophenone	0.312676	-1.67726	0.00466377	1.37089	down	--
pos_1998	3-Isochromanone	0.0337699	-4.88812	0.00217476	1.37354	down	--
pos_2001	Glucocochlearin	0.566232	-0.820535	0.01224	1.2782	down	Glucosinolate biosynthesis(ko00966)
pos_2010	Methyl L-pyroglutamate	0.68346	-0.549072	0.0332792	1.20264	down	--
pos_2012	AminoDHQ	0.551242	-0.859243	0.00618047	1.3068	down	--
pos_2013	Resorufin	0.610383	-0.712214	0.0197344	1.22992	down	--
pos_2024	2-Oxo-6-methylthiohexanoic acid	0.0308289	-5.01957	0.00285614	1.38442	down	Glucosinolate biosynthesis(ko00966)
pos_2026	2-Phenylethylamine	0.345702	-1.5324	0.0134607	1.31253	down	Phenylalanine metabolism(ko00360)
pos_2037	p-Coumaroylputrescine	2.08526	1.06023	0.00038309	1.38591	up	Arginine and proline metabolism(ko00330)
pos_2068	5-Methylthio-D-ribose	0.0266408	-5.23022	0.00113192	1.38955	down	Cysteine and methionine metabolism(ko00270)
pos_2086	1,4-Dimethoxybenzene	0.644588	-0.633551	0.00209665	1.36031	down	--
pos_2090	(3E)-3-[(1R,5R,6S)-5-Hydroxy-7-oxabicyclo[4.1.0]heptan-2-ylidene]-2-oxopropanoate	0.557075	-0.844056	0.033725	1.2227	down	--
pos_2103	Picroside I	0.74308	-0.42841	0.00660194	1.32061	down	--
pos_2109	quinaldine	8.40449	3.07116	0.000887951	1.38777	up	--
pos_2110	2-Amino-5-phenylpyridine	44.8466	5.48693	0.000951648	1.38951	up	--
pos_2111	L-1,2,3,4-Tetrahydro-beta-carboline-3-carboxylic acid	8.39087	3.06882	0.00150229	1.3855	up	--
pos_2118	Phenylacetic acid	0.436655	-1.19543	0.0114874	1.3482	down	Phenylalanine metabolism(ko00360)
pos_2119	3-[(4R)-4-Hydroxycyclohexa-1,5-dien-1-yl]-2-oxopropanoate	0.401977	-1.31482	0.002355	1.37891	down	--
pos_2120	Felbamate monocarboxylate	1.25718	0.330191	0.0297705	1.20547	up	--
pos_2121	Swainsonine	1.23585	0.305504	0.0367658	1.17321	up	Tropane, piperidine and pyridine alkaloid biosynthesis(ko00960)
pos_2122	1-(Indol-3-yl)propanol 3-phosphate	1.20997	0.274976	0.0385213	1.18752	up	--
pos_2127	Scopine	19.1582	4.25989	6.55382e-05	1.38366	up	--
pos_2135	Phenylacetaldehyde	1.28328	0.359837	0.0236829	1.21754	up	Phenylalanine metabolism(ko00360)
pos_2137	(S)-Dihydroorotate	1.36098	0.444646	0.00572078	1.35313	up	Pyrimidine metabolism(ko00240)
pos_2147	3-amino-2-naphthoic acid	25.1841	4.65444	0.000127347	1.38581	up	--
pos_2152	3-(4-Hydroxyphenyl)pyruvate	0.00818968	-6.93198	0.00358423	1.38215	down	Isoquinoline alkaloid biosynthesis(ko00950);;Tyrosine metabolism(ko00350);;Ubiquinone and other terpenoid-quinone biosynthesis(ko00130);;Phenylalanine, tyrosine and tryptophan biosynthesis(ko00400);;Monobactam biosynthesis(ko00261)
pos_2153	N-Acetylneuraminate 9-phosphate	0.563372	-0.827839	0.0050064	1.34928	down	Amino sugar and nucleotide sugar metabolism(ko00520)
pos_2154	Ferulate	0.016587	-5.9138	0.0032556	1.38308	down	Phenylpropanoid biosynthesis(ko00940)
pos_2161	7-Deoxyloganic acid	768.847	9.58655	0.0400609	1.28759	up	--
pos_2170	Plastoquinol-1	4.53445	2.18093	0.00196291	1.36366	up	Photosynthesis(ko00195)
pos_2177	Nicotinate D-ribonucleotide	0.627945	-0.67129	0.00035329	1.38001	down	Nicotinate and nicotinamide metabolism(ko00760)
pos_2192	Caffeic aldehyde	0.645216	-0.632146	0.000909532	1.36136	down	Phenylpropanoid biosynthesis(ko00940)
pos_2194	Prolyl-Glutamine	17.2599	4.10935	0.0188463	1.32756	up	--
pos_2202	Demethylsuberosin	4.08727	2.03114	0.0484312	1.14044	up	Biosynthesis of various plant secondary metabolites(ko00999)
pos_2209	Purpuritenin B	2.48162	1.31128	4.9734e-05	1.38884	up	--
pos_2214	2-(5'-Methylthio)pentylmalic acid	1.31365	0.393578	0.00194246	1.34282	up	Glucosinolate biosynthesis(ko00966)
pos_2216	Porric acid B	1.3492	0.432108	0.00220335	1.34226	up	--
pos_2222	HERNIARIN	0.0255303	-5.29165	0.00183851	1.38698	down	--
pos_2228	Tryptophyl-Cysteine	0.693306	-0.528436	0.0216642	1.31503	down	--
pos_2243	Arteannuin A	0.231781	-2.10916	0.00251229	1.33765	down	--
pos_2252	3-[(1E,4R)-4-Hydroxycyclohex-2-en-1-ylidene]-2-oxopropanoate	0.272536	-1.87548	0.00201917	1.38602	down	--
pos_2273	Isoquinoline	0.615889	-0.699259	0.0383442	1.18921	down	--
pos_2274	3-Hydroxy-4-hydroxymethyl-2-methylpyridine-5-carboxylate	4.69759	2.23192	0.00391409	1.33019	up	Vitamin B6 metabolism(ko00750)
pos_2291	scopoletin-7-O-glucuronide	1.57576	0.656045	0.00474316	1.3571	up	--
pos_2296	D-Ribitol 5-phosphate	0.0708388	-3.81932	0.00276876	1.38476	down	Mannose type O-glycan biosynthesis(ko00515);;Pentose and glucuronate interconversions(ko00040)
pos_2297	5'-Phosphoribosyl-5-amino-4-imidazolecarboxamide (AICAR)	0.093446	-3.41972	6.55522e-06	1.39251	down	--
pos_2299	Apigenin 7-cellobioside-4'-glucoside	0.076335	-3.71151	0.00121835	1.38938	down	--
pos_2333	Littorine	8.77613	3.13358	0.0197541	1.29637	up	Tropane, piperidine and pyridine alkaloid biosynthesis(ko00960)
pos_2355	(+)-Abscisic acid	1.44112	0.527188	0.00307517	1.3294	up	Plant hormone signal transduction(ko04075);;Carotenoid biosynthesis(ko00906)
pos_2375	(2R,4S)-2,4-Diaminopentanoate	10.7854	3.431	0.00290983	1.35951	up	D-Amino acid metabolism(ko00470)
pos_2378	Ampelopsisionoside	1295.65	10.3395	0.0417442	1.28377	up	--
pos_2384	N-Acetylthienamycin	0.458636	-1.12458	0.0091788	1.35808	down	Carbapenem biosynthesis(ko00332)
pos_2387	Gentiolactone	0.00968962	-6.68934	0.000872003	1.38938	down	--
pos_2392	CMP	0.777195	-0.363651	0.0245444	1.25607	down	Pyrimidine metabolism(ko00240)
pos_2396	Linamarin	0.548873	-0.865455	0.00346277	1.36005	down	Cyanoamino acid metabolism(ko00460)
pos_2418	5'-Phosphoribosylglycinamide	1.63273	0.707284	0.000251696	1.37465	up	Purine metabolism(ko00230)
pos_2419	2'-Deamino-2'-hydroxyneamine	1.64994	0.722417	0.0145931	1.32647	up	Neomycin, kanamycin and gentamicin biosynthesis(ko00524)
pos_2421	Validoxylamine A	1.30266e+11	36.9227	0.0472255	1.27017	up	--
pos_2428	Alanyl-Isoleucine	6.54597	2.71061	0.0356981	1.24086	up	--
pos_2446	Vitexin 2''-O-beta-D-glucoside	2.05859	1.04166	0.00345988	1.35	up	Flavone and flavonol biosynthesis(ko00944)
pos_2460	d-Dethiobiotin	1.75852	0.814358	0.0216213	1.3067	up	--
pos_2463	Hydrangeifolin I	2.42989	1.28089	7.76337e-05	1.3881	up	--
pos_2473	Glu Ile Leu	5.60866	2.48765	0.0170225	1.33637	up	--
pos_2478	D-Lysopine	2.39845	1.2621	0.00780705	1.34446	up	Lysine degradation(ko00310)
pos_2485	Streptozocin	2.52962	1.33892	0.00048902	1.3674	up	--
pos_2487	3-O-Methylquercetin	0.573709	-0.801609	0.000563152	1.37831	down	Flavone and flavonol biosynthesis(ko00944)
pos_2490	Secologanate	0.468797	-1.09296	0.00973804	1.35677	down	Monoterpenoid biosynthesis(ko00902)
pos_2503	Geissoschizine	2.97838	1.57453	0.00272571	1.38192	up	Indole alkaloid biosynthesis(ko00901)
pos_2508	D-Desthiobiotin	1.83737	0.877639	0.00485305	1.32067	up	--
pos_2509	Leiocalycin	0.740213	-0.433987	0.0164419	1.32331	down	--
pos_2513	2-Pentyl-3-phenyl-2-propenal	2.68327	1.42399	0.00405592	1.36681	up	--
pos_2516	Luteolinidin	10.5094	3.39361	0.000345623	1.37669	up	--
pos_2518	Delphinidin	0.0918872	-3.44399	7.01676e-05	1.3918	down	Flavonoid biosynthesis(ko00941);;Anthocyanin biosynthesis(ko00942)
pos_2530	Kaempferol 3-O-beta-D-glucosyl-(1->2)-beta-D-glucoside	0.0618561	-4.01494	8.72359e-05	1.39072	down	Flavone and flavonol biosynthesis(ko00944)
pos_2540	Rabelomycin	0.262851	-1.92768	0.00466194	1.31615	down	--
pos_2543	N-(5-Phospho-D-ribosyl)anthranilate	2780.8	11.4413	0.0148548	1.35182	up	Phenylalanine, tyrosine and tryptophan biosynthesis(ko00400)
pos_2557	5-Methyl-2'-deoxycytidine	0.696891	-0.520996	0.0368766	1.27909	down	--
pos_2562	L-Valyl-L-Leucine	3.05101e+11	38.1505	0.000478768	1.39163	up	--
pos_2568	Dhurrin	0.524125	-0.932016	0.000901858	1.3616	down	Cyanoamino acid metabolism(ko00460)
pos_2569	Oleoside 11-methyl ester	0.324329	-1.62447	4.93596e-05	1.38818	down	--
pos_2573	Abscisate	2.30945	1.20755	0.0211068	1.27747	up	Plant hormone signal transduction(ko04075);;Carotenoid biosynthesis(ko00906)
pos_2628	Styrene-cis-2,3-dihydrodiol	0.433503	-1.20589	0.00467617	1.36627	down	--
pos_2629	Olivetol	3.26596	1.70751	0.037162	1.24695	up	--
pos_2630	Nicotinate D-ribonucleoside	0.438274	-1.19009	0.0168013	1.29499	down	Nicotinate and nicotinamide metabolism(ko00760)
pos_2631	8-Hydroxygalangin 7-methyl ether 8-acetate	0.587873	-0.766424	0.0152967	1.33324	down	--
pos_2642	Deacetoxycephalosporin C	0.291391	-1.77897	0.0208686	1.24098	down	Penicillin and cephalosporin biosynthesis(ko00311)
pos_2647	Asperuloside	0.198462	-2.33307	0.0234909	1.32464	down	Monoterpenoid biosynthesis(ko00902)
pos_2674	AFMK	6.73096	2.75081	9.67279e-05	1.38294	up	--
pos_2677	Galangin 3-rhamnoside	8.71139e+10	36.3422	0.00180499	1.38804	up	--
pos_2680	Retronecine	1.62491	0.700361	0.00892212	1.33965	up	Tropane, piperidine and pyridine alkaloid biosynthesis(ko00960)
pos_2681	Phe Ala	2.38931	1.25659	0.00905378	1.30012	up	--
pos_2686	3-Dimethylallyl-4-hydroxyphenylpyruvate	5.62737	2.49246	0.04643	1.14757	up	--
pos_2689	2-(7'-Methylthio)heptylmalic acid	0.498766	-1.00356	0.00387873	1.32338	down	Glucosinolate biosynthesis(ko00966)
pos_2690	Decanoyl-L-carnitine	1.12874	0.174719	0.0455508	1.15109	up	--
pos_2693	Cis-5,8,11,14,17-Eicosapentaenoic Acid	1.58283e+12	40.5256	0.000970903	1.39006	up	--
pos_2699	1-OH-Nogalamycinone	1802.84	10.8161	0.0139744	1.35408	up	--
pos_2707	Dehydroabietic acid	4.52227	2.17705	0.0152798	1.32679	up	--
pos_2718	7-Deoxyloganate	7.14806e+10	36.0568	0.0122401	1.35901	up	Monoterpenoid biosynthesis(ko00902)
pos_2729	Cyanidin	2.30033	1.20184	0.00304742	1.35481	up	Flavonoid biosynthesis(ko00941);;Anthocyanin biosynthesis(ko00942)
pos_2735	2-[(2-Aminoethylcarbamoyl)methyl]-2-hydroxybutanedioate	0.391693	-1.3522	0.00816153	1.29061	down	--
pos_2740	2-Propenal, 3-(1,3-benzodioxol-5-yl)-	0.0303246	-5.04337	1.83429e-05	1.39047	down	--
pos_2741	Nordihydrocapsaicin	0.598556	-0.740442	0.0197064	1.3029	down	--
pos_2750	Scopolamine butylbromide	1.01172e+11	36.558	0.0454427	1.27325	up	--
pos_2754	m-Coumaric acid	0.814082	-0.296753	0.0237892	1.2202	down	--
pos_2758	Sinapic acid	0.740662	-0.433113	0.0339924	1.1999	down	Phenylpropanoid biosynthesis(ko00940)
pos_2761	Dihydrophaseic acid	0.862512	-0.213383	0.0230068	1.27557	down	Carotenoid biosynthesis(ko00906)
pos_2768	(S)-Hemiketal	3.8307	1.93761	0.00252256	1.37471	up	--
pos_2775	(R)-4-Dehydropantoate	0.854294	-0.227195	0.0393519	1.27606	down	Pantothenate and CoA biosynthesis(ko00770)
pos_2782	Quercetin	0.419161	-1.25442	0.00613354	1.34142	down	Flavone and flavonol biosynthesis(ko00944);;Flavonoid biosynthesis(ko00941)
pos_2783	Isorhamnetin	0.364681	-1.45529	3.54781e-05	1.38619	down	--
pos_2785	N-Acetylmuramate	0.579485	-0.787157	0.00180657	1.355	down	Amino sugar and nucleotide sugar metabolism(ko00520)
pos_2788	6-Methoxykaempferol 3-rhamnoside	0.178001	-2.49005	0.00777569	1.30116	down	--
pos_2789	LysoPG 18:1 (2n isomer)	2.41734	1.27342	0.00710611	1.29961	up	--
pos_2790	Petunidin 3-glucoside	0.158164	-2.66051	0.0157616	1.34616	down	Anthocyanin biosynthesis(ko00942)
pos_2792	Isorhamnetin 4'-neohesperidoside	0.141624	-2.81986	0.0144257	1.35182	down	--
pos_2797	3-Deoxy-D-manno-octulosonate	0.28307	-1.82077	0.000143283	1.38521	down	--
pos_2804	3,7-Di-O-methylquercetin	0.642932	-0.637263	0.0156226	1.33161	down	Flavone and flavonol biosynthesis(ko00944)
pos_2824	UDP-3-O-(3-hydroxytetradecanoyl)-D-glucosamine	395.305	8.62682	0.00460783	1.37987	up	--
pos_2836	trans-Crocetin (beta-D-glucosyl) (beta-D-gentibiosyl) ester	8.9026e+11	39.6954	0.0307131	1.31198	up	Biosynthesis of various plant secondary metabolites(ko00999)
pos_2845	Lysyl-Valine	1.14753	0.198529	0.043831	1.20834	up	--
pos_2881	6''-O-Acetyldaidzin	1.7783e+11	37.3717	0.0402234	1.28798	up	--
pos_2904	Cyclo(Tyr-Phe)	17.8502	4.15787	0.000765278	1.384	up	--
pos_2911	APIGENIN TRIACETATE	12.5697	3.65188	7.04286e-05	1.38792	up	--
pos_2914	Haemanthamine	3.89754	1.96256	0.000581679	1.36578	up	Isoquinoline alkaloid biosynthesis(ko00950)
pos_2920	(-)-Medicocarpin	0.574606	-0.799354	0.0284551	1.25102	down	Isoflavonoid biosynthesis(ko00943)
pos_2926	Safrolglycol	8.00822	3.00148	0.000662982	1.38362	up	--
pos_2930	(R)-4'-Phosphopantothenoyl-L-cysteine	8.80128	3.13771	0.000104297	1.38958	up	Pantothenate and CoA biosynthesis(ko00770)
pos_2933	(S)-2-Hydroxy-3-(4-Hydroxyphenyl)Propanoic Acid	1.60838	0.685606	0.01819	1.2422	up	--
pos_2971	L-4-Hydroxyglutamate semialdehyde	26.1606	4.70933	0.0027546	1.36683	up	Arginine and proline metabolism(ko00330)
pos_2990	4-Hydroxycoumarin	23.2279	4.53779	0.0026183	1.37234	up	--
pos_2993	(S)-6-O-Methylnorlaudanosoline	4.03841	2.01379	2.04664e-05	1.38781	up	Isoquinoline alkaloid biosynthesis(ko00950)
pos_2995	Dalpatein	0.575279	-0.797666	0.0102468	1.27686	down	--
pos_3000	Hemsleyanoside	7.05544	2.81874	0.000697072	1.3799	up	--
pos_3022	Sulfamoxole	0.633133	-0.65942	0.00190895	1.37498	down	--
pos_3031	3'-Methoxypongapin	21.6702	4.43764	0.00467341	1.36853	up	--
pos_3036	4-O-Demethyl-13-dihydroadriamycinone	0.584007	-0.775944	0.00104782	1.35749	down	--
pos_3118	umbelliprenin	0.929948	-0.104778	0.0352802	1.23046	down	--
pos_3158	ETHYL 3,5-DIHYDROXYBENZOATE	2.02681	1.01921	9.69805e-05	1.38397	up	--
pos_3161	20-O-Methyl-19-chloroproansamitocin	2.23328	1.15916	0.00091184	1.37804	up	--
pos_3171	Protodeoxyviolaceinic acid	0.0739361	-3.75758	0.0152969	1.33294	down	--
pos_318	1-Aminocyclopropane-1-carboxylate	2.09668	1.06811	3.43677e-05	1.3898	up	Cysteine and methionine metabolism(ko00270)
pos_3190	Dipteryxine	0.0503552	-4.31172	0.0146009	1.32837	down	--
pos_3193	Cephalosporin C	1.99734	0.998079	0.0297563	1.20012	up	Penicillin and cephalosporin biosynthesis(ko00311)
pos_3200	1-O-Glucosyl sinapate	1.62576	0.70111	0.00273617	1.36292	up	--
pos_3214	Apigenin 7-(6'''-acetylallosyl-(1->2)glucoside)	1.60171	0.679616	0.0024557	1.36457	up	--
pos_322	(R)-(+)-2-Pyrrolidone-5-carboxylic acid	2.52808	1.33804	1.56329e-05	1.38962	up	--
pos_323	L-Glutamine	2.04081	1.02914	0.00051285	1.38235	up	D-Amino acid metabolism(ko00470);;Arginine biosynthesis(ko00220);;Alanine, aspartate and glutamate metabolism(ko00250);;Purine metabolism(ko00230);;Pyrimidine metabolism(ko00240);;Nitrogen metabolism(ko00910);;Aminoacyl-tRNA biosynthesis(ko00970);;ABC transporters(ko02010);;Glyoxylate and dicarboxylate metabolism(ko00630);;Vitamin B6 metabolism(ko00750)
pos_3234	cis-4-Hydroxy-D-proline	0.526444	-0.925649	0.00603617	1.35569	down	D-Amino acid metabolism(ko00470)
pos_3235	D-1-Aminopropan-2-ol O-phosphate	0.56393	-0.826412	0.0124664	1.35802	down	Porphyrin metabolism(ko00860)
pos_3236	Methylmethionine sulfonium salt	0.444801	-1.16877	0.000127546	1.38004	down	--
pos_327	Dihydrolipoate	0.889705	-0.168601	0.00456774	1.33942	down	Lipoic acid metabolism(ko00785)
pos_33	1D-myo-Inositol 1,3,4,5-tetrakisphosphate	1.26889	0.343566	0.0117294	1.35433	up	Phosphatidylinositol signaling system(ko04070);;Inositol phosphate metabolism(ko00562)
pos_3301	1-(5-Phospho-D-ribosyl)-5-amino-4-imidazolecarboxylate	0.52659	-0.925247	0.00952911	1.34775	down	Purine metabolism(ko00230)
pos_331	Chrysophanol-9-anthrone	3.187	1.6722	1.88887e-07	1.39231	up	--
pos_333	Thiamine	0.584784	-0.774024	0.0024692	1.37677	down	Sulfur relay system(ko04122);;Thiamine metabolism(ko00730);;ABC transporters(ko02010)
pos_3335	5-Hydroxyconiferaldehyde	0.0655024	-3.93231	0.00679211	1.37371	down	Phenylpropanoid biosynthesis(ko00940)
pos_3338	p-Coumaroyl quinic acid	0.0109732	-6.50988	0.00129416	1.38846	down	Stilbenoid, diarylheptanoid and gingerol biosynthesis(ko00945);;Phenylpropanoid biosynthesis(ko00940);;Flavonoid biosynthesis(ko00941)
pos_3343	8,9-EET	3.57238	1.83689	0.00263467	1.38122	up	Arachidonic acid metabolism(ko00590)
pos_3344	Regaloside	0.108672	-3.20195	0.0124651	1.3284	down	--
pos_3357	2-Methylbenzoic acid	1.72646	0.787816	0.00263851	1.34552	up	--
pos_3360	Methionyl-Glutamate	1.62111	0.696986	0.0010939	1.36341	up	--
pos_3361	(-)-Naringenin	1.61379	0.690449	0.00174337	1.3472	up	--
pos_3362	3-Methylthiopropyl-desulfoglucosinolate	1.23469	0.304145	0.00866748	1.33438	up	Glucosinolate biosynthesis(ko00966)
pos_3366	Tyr Ala Phe Gly	0.791842	-0.336715	0.0144804	1.34045	down	--
pos_337	S-(Methyl)glutathione	0.428389	-1.22301	5.2892e-07	1.39233	down	--
pos_338	14-Dihydroxycornestin	1.85222	0.889255	9.16975e-05	1.3837	up	--
pos_3396	CMP-N-trimethyl-2-aminoethylphosphonate	0.0277188	-5.17299	0.00245447	1.38592	down	Phosphonate and phosphinate metabolism(ko00440)
pos_340	Indolylmethyl-desulfoglucosinolate	3.12529	1.64399	1.92276e-05	1.39256	up	Glucosinolate biosynthesis(ko00966);;Tryptophan metabolism(ko00380)
pos_343	2-(alpha-D-Mannosyl)-3-phosphoglycerate	2.42123	1.27574	3.11926e-05	1.38707	up	Fructose and mannose metabolism(ko00051)
pos_3489	7-Aminomethyl-7-carbaguanine	8.72851e-12	-36.7374	0.0276438	1.31882	down	Folate biosynthesis(ko00790)
pos_3490	3-Hydroxydodecanoic acid	1.66643	0.736764	0.0109977	1.319	up	--
pos_350	L-2-Aminoadipate adenylate	0.606138	-0.722282	0.0111	1.30418	down	Lysine biosynthesis(ko00300)
pos_351	Shikimate 3-phosphate	0.315187	-1.66572	0.00128355	1.38191	down	Phenylalanine, tyrosine and tryptophan biosynthesis(ko00400)
pos_3525	Blumenol C	0.625334	-0.6773	0.0155093	1.32957	down	--
pos_3528	Glyceocarpin	0.714913	-0.48416	0.00943636	1.33388	down	Isoflavonoid biosynthesis(ko00943)
pos_3529	S-Adenosylmethioninamine	0.680424	-0.555494	0.0222371	1.32198	down	Arginine and proline metabolism(ko00330);;Cysteine and methionine metabolism(ko00270)
pos_3552	Picrinine	0.425197	-1.2338	0.000492121	1.38491	down	--
pos_3563	Glandicoline A	0.501204	-0.996531	0.00905355	1.35788	down	--
pos_3599	Cyanidin 3-O-(6-O-malonyl-beta-D-glucoside)	0.258423	-1.9522	0.000323894	1.38058	down	Anthocyanin biosynthesis(ko00942)
pos_3624	Staphyloferrin B	0.35557	-1.49179	0.010367	1.36407	down	--
pos_3625	3''-Oxogentamicin A2	0.302052	-1.72713	0.00228016	1.33948	down	Neomycin, kanamycin and gentamicin biosynthesis(ko00524)
pos_3635	1-Methoxyphaseollin	15.0747	3.91406	0.0015737	1.37403	up	--
pos_3638	trans,trans-Farnesyl diphosphate	5.94908	2.57267	0.0407362	1.28477	up	Biosynthesis of various plant secondary metabolites(ko00999);;Sesquiterpenoid and triterpenoid biosynthesis(ko00909);;Steroid biosynthesis(ko00100);;Terpenoid backbone biosynthesis(ko00900);;Carotenoid biosynthesis(ko00906)
pos_3639	Gly Met Cys Gly	175.834	7.45807	0.00733037	1.37168	up	--
pos_3643	7-methoxy-8-hydroxy-4-methylcoumarin	1.78635	0.837013	0.0426795	1.1756	up	--
pos_366	Betanin	0.371284	-1.4294	1.88446e-06	1.39218	down	Betalain biosynthesis(ko00965)
pos_3670	5-Hydroxy-6-methoxy-3',4'-methylenedioxyfurano[2'',3'':7,8]flavanone	3.61682e-12	-38.0084	0.000426751	1.39166	down	--
pos_3671	D-Glucono-1,5-lactone	16.7453	4.06568	0.00117622	1.38918	up	Pentose phosphate pathway(ko00030)
pos_368	Guanine	1.55637	0.638181	0.00044665	1.37636	up	Purine metabolism(ko00230)
pos_3702	(S)-DNPA	5.41464	2.43687	0.00438538	1.31721	up	--
pos_3706	Norsolorinic acid	9.89544	3.30676	0.0138789	1.28159	up	Aflatoxin biosynthesis(ko00254)
pos_3707	13-dihydroadriamycinone (Adriamycinol aglycone)	0.17561	-2.50955	0.000811789	1.38435	down	--
pos_371	1D-1-Guanidino-1-deoxy-3-dehydro-scyllo-inositol	1.37175	0.456016	0.0251754	1.27684	up	--
pos_3713	Umbelliferone	3.21284	1.68385	0.00912885	1.34306	up	Biosynthesis of various plant secondary metabolites(ko00999)
pos_373	(-)-Vestitol	1.72657	0.787907	0.000407541	1.37899	up	Isoflavonoid biosynthesis(ko00943)
pos_3732	Glycyl-L-proline	1.26102	0.334596	0.00184393	1.37586	up	--
pos_376	Gallocatechin-4beta-ol	1.53084	0.614322	0.00628245	1.34932	up	--
pos_380	Isolariciresinol-9'-O-rhamnoside (Aviculin)	5.61828	2.49013	0.000200367	1.39151	up	--
pos_3808	Phenylpyruvate	2.25284	1.17174	0.000152975	1.38296	up	Phenylalanine, tyrosine and tryptophan biosynthesis(ko00400);;Tropane, piperidine and pyridine alkaloid biosynthesis(ko00960);;Phenylalanine metabolism(ko00360);;D-Amino acid metabolism(ko00470)
pos_3809	γ-glutamylmethionine	8.9546	3.16263	0.0254868	1.24418	up	--
pos_3817	Phlorizin chalcone	0.521469	-0.939345	0.00831511	1.31756	down	Flavonoid biosynthesis(ko00941)
pos_382	1-Methoxy-3-indolylmethyl glucosinolate	0.833494	-0.262756	0.0172831	1.24022	down	--
pos_3844	20-COOH-Leukotriene B4	1.43268	0.51872	0.0274952	1.24212	up	Arachidonic acid metabolism(ko00590)
pos_385	Luteolin 7-O-[beta-D-glucuronosyl-(1->2)-beta-D-glucuronide]-4'-O-beta-D-glucuronide	0.383693	-1.38198	0.000699753	1.38963	down	Flavone and flavonol biosynthesis(ko00944)
pos_3858	Dehydrocommersonine	0.39663	-1.33414	0.00164961	1.34722	down	--
pos_3873	Antibiotic G-418	0.526599	-0.925222	0.0015848	1.38202	down	Neomycin, kanamycin and gentamicin biosynthesis(ko00524)
pos_3878	Cannabidiolic acid	0.558563	-0.840209	1.36071e-05	1.3888	down	Biosynthesis of various plant secondary metabolites(ko00999)
pos_3889	Teasterone	0.350022	-1.51448	0.0171922	1.26776	down	Brassinosteroid biosynthesis(ko00905)
pos_3890	Proceranone	0.418098	-1.25809	0.00412758	1.32198	down	--
pos_3918	7alpha,24S-dihydroxycholest-4-en-3-one	0.4803	-1.05799	0.00922202	1.30676	down	--
pos_3955	Chitobiose	4.19839	2.06984	0.00671794	1.30909	up	ABC transporters(ko02010);;Amino sugar and nucleotide sugar metabolism(ko00520)
pos_396	Trigonelline	1.14355	0.193525	0.0488224	1.20506	up	Tropane, piperidine and pyridine alkaloid biosynthesis(ko00960)
pos_397	3,5-Dihydroxy-6-methyl-2,3-dihydro-4H-pyran-4-one	1.09594	0.13217	0.0478032	1.13687	up	--
pos_3979	1-Hydroxy-3,7-dimethoxyxanthone	2.87363	1.52287	0.000204044	1.38244	up	--
pos_398	L-Glutamate	2.28459	1.19193	0.000493499	1.38287	up	Glyoxylate and dicarboxylate metabolism(ko00630);;C5-Branched dibasic acid metabolism(ko00660);;Histidine metabolism(ko00340);;Neomycin, kanamycin and gentamicin biosynthesis(ko00524);;Carbapenem biosynthesis(ko00332);;Arginine and proline metabolism(ko00330);;Arginine biosynthesis(ko00220);;Alanine, aspartate and glutamate metabolism(ko00250);;Nitrogen metabolism(ko00910);;Porphyrin metabolism(k…
pos_3981	3',4'-Dihydroxy-5,7-dimethoxy-4-phenylcoumarin	2.37579	1.24841	0.0427997	1.25024	up	--
pos_3982	Melibiitol	6.72415	2.74935	0.018766	1.27132	up	Galactose metabolism(ko00052)
pos_3984	7,8-Didemethyl-8-hydroxy-5-deazariboflavin	0.202312	-2.30535	0.00287549	1.36622	down	--
pos_3988	Myricanone	2.73648e-12	-38.4108	0.0107052	1.36347	down	--
pos_3989	Myricanol	27.5462	4.78378	0.0055759	1.35945	up	--
pos_3995	4,4'-Diaponeurosporenic acid	0.244602	-2.03149	0.02082	1.31217	down	Carotenoid biosynthesis(ko00906)
pos_401	2-Succinyl-5-enolpyruvyl-6-hydroxy-3-cyclohexene-1-carboxylate	0.424267	-1.23696	2.0733e-05	1.39075	down	Ubiquinone and other terpenoid-quinone biosynthesis(ko00130)
pos_402	ALPHA,BETA-TREHALOSE	0.757902	-0.399916	0.00461292	1.37348	down	--
pos_403	Levanbiose	1.26159	0.335242	0.0210839	1.32141	up	Starch and sucrose metabolism(ko00500)
pos_4032	LysoPC 16:4	0.809717	-0.304511	0.00073666	1.38104	down	--
pos_4053	Toluate	3.7702	1.91464	0.000104365	1.38802	up	--
pos_4056	2-[(L-Alanin-3-ylcarbamoyl)methyl]-2-hydroxybutanedioate	5.16905	2.3699	5.85265e-07	1.39272	up	--
pos_4059	Gitogenin	0.613331	-0.705262	0.0123056	1.35561	down	--
pos_406	Podophyllotoxin	3.04034	1.60423	0.000463512	1.37781	up	Biosynthesis of various plant secondary metabolites(ko00999)
pos_4062	Hellicoside	3.90337	1.96472	5.94356e-06	1.39001	up	--
pos_407	Reduced FMN	1.43949	0.525562	0.013003	1.26518	up	Riboflavin metabolism(ko00740)
pos_4071	Homotrypanothione disulfide	4.69085	2.22985	0.00158003	1.35791	up	Glutathione metabolism(ko00480)
pos_4078	Cerotoyl-CoA	0.549502	-0.863804	0.000181499	1.38649	down	Biosynthesis of unsaturated fatty acids(ko01040)
pos_4083	1-Hydroxyvitamin D3 3-D-glucopyranoside	0.659223	-0.601161	0.00265894	1.36586	down	--
pos_4086	Diosgenin 3-[glucosyl-(1->4)-rhamnosyl-(1->4)-glucoside]	0.63921	-0.645639	0.00593732	1.35766	down	--
pos_4088	5-Oxoavermectin ''1b'' aglycone	0.777474	-0.363134	0.0105225	1.33091	down	--
pos_4094	Isoliquiritin	5.88978	2.55821	0.00844926	1.30687	up	--
pos_410	Isomaltotriose	0.837667	-0.255551	0.00816441	1.32789	down	ABC transporters(ko02010)
pos_4100	Melongoside F	0.66005	-0.599353	0.00405468	1.33089	down	--
pos_4118	Biotin sulfone	0.738244	-0.437831	0.0136817	1.26211	down	Biotin metabolism(ko00780)
pos_4123	1α,25-dihydroxy-11α-(hydroxymethyl)vitamin D3 / 1α,25-dihydroxy-11α-(hydroxymethyl)cholecalciferol	0.129717	-2.94656	0.00505016	1.36074	down	--
pos_4156	Prostaglandin D1	0.413569	-1.2738	0.00630621	1.37386	down	--
pos_4173	Tilianin	4.25612	2.08954	0.00751879	1.36278	up	--
pos_4186	Sinapaldehyde-4-O-Glucoside	2.39603	1.26064	8.28704e-05	1.38715	up	--
pos_4187	5-N-Acetyl-7-N-(D-alanyl)-legionaminic acid	2.02873	1.02058	0.000281268	1.3736	up	--
pos_4225	Methylthio 2-(propanoyloxy)propanoate	0.709253	-0.495628	0.000364259	1.37185	down	--
pos_4228	sweroside	0.736491	-0.44126	0.0252687	1.29786	down	--
pos_4229	alpha,alpha'-Trehalose 6-phosphate	0.254556	-1.97394	6.38378e-05	1.39128	down	Starch and sucrose metabolism(ko00500)
pos_4231	Verbasoside	0.0774691	-3.69024	0.00483696	1.36421	down	--
pos_424	N-Acetyl-2,3-dihydro-1H-pyrrole	1.67204	0.741611	3.58941e-05	1.38606	up	--
pos_426	Pantothenol	1.79888	0.847101	0.00986997	1.33968	up	Pantothenate and CoA biosynthesis(ko00770)
pos_4263	beta2-Tomatine	1.2378	0.307779	0.0389385	1.16786	up	--
pos_427	Procaine	0.30202	-1.72728	0.000125568	1.38267	down	--
pos_4292	Ectoine	3.26576	1.70742	0.000112521	1.38509	up	Glycine, serine and threonine metabolism(ko00260)
pos_4322	GMP	0.658805	-0.602076	0.0350238	1.24154	down	Purine metabolism(ko00230)
pos_4338	Rosuvastatin	1.44819	0.534255	0.024776	1.23257	up	--
pos_4377	Prephenate	0.190363	-2.39317	0.00384334	1.37972	down	Phenylalanine, tyrosine and tryptophan biosynthesis(ko00400);;Biosynthesis of various plant secondary metabolites(ko00999);;Biosynthesis of various alkaloids(ko00996)
pos_4378	D-erythro-1-(Imidazol-4-yl)glycerol 3-phosphate	0.19094	-2.38881	0.00854658	1.36884	down	Histidine metabolism(ko00340)
pos_4445	Tricin-7-O-Glucuronide	0.251357	-1.99219	0.0172166	1.34386	down	--
pos_4466	3-alpha(S)-Strictosidine	0.566839	-0.81899	0.00267908	1.34961	down	Biosynthesis of various alkaloids(ko00996);;Indole alkaloid biosynthesis(ko00901)
pos_447	Dehydrocostuslactone	1.25641	0.329302	0.0104119	1.34391	up	--
pos_4479	Blue pigment	0.356693	-1.48725	0.0279992	1.21249	down	Nicotinate and nicotinamide metabolism(ko00760)
pos_4480	1-methylguanosine	0.375713	-1.4123	0.0278827	1.2074	down	--
pos_4481	N-Acetylmuramic acid alpha-1-phosphate	0.348749	-1.51974	0.0289602	1.20723	down	Amino sugar and nucleotide sugar metabolism(ko00520)
pos_4483	(R)-2-Aza-beta-tyrosine	0.245023	-2.02901	0.00262246	1.36448	down	--
pos_4484	12-Deoxyaklanonic acid	0.0848562	-3.55884	0.00460954	1.37664	down	--
pos_4486	Tigogenin	0.685407	-0.544968	0.00488038	1.34417	down	--
pos_4489	Bracteatin 6-O-glucoside	0.633474	-0.658644	0.0347071	1.2973	down	Flavonoid biosynthesis(ko00941)
pos_4490	Kaempferol 3-O-glucoside	0.571953	-0.806032	0.0325595	1.29186	down	Flavone and flavonol biosynthesis(ko00944)
pos_4526	ilicic acid	1.72192	0.784022	0.005842	1.32786	up	--
pos_4532	Laricitrin-3-O-glucoside	0.267563	-1.90205	0.0217029	1.29619	down	--
pos_4568	4-O-Glucosyl-sinapate	19816.1	14.2744	0.022635	1.33268	up	--
pos_4570	4'-Apo-beta,psi-caroten-4'-al	0.329082	-1.60348	0.0215167	1.28984	down	Carotenoid biosynthesis(ko00906)
pos_4577	Butyl Beta-D-Fructopyranoside	3.0654	1.61607	0.000983353	1.36456	up	--
pos_4583	Kainic acid	0.675486	-0.566001	0.0424388	1.25905	down	--
pos_4623	D-Fucose	0.492795	-1.02094	0.00529069	1.31023	down	--
pos_4627	N1-Amidinostreptamine 6-phosphate	0.145213	-2.78376	0.00502551	1.32775	down	--
pos_464	Berberine	1.43268	0.518721	0.0296158	1.23231	up	Isoquinoline alkaloid biosynthesis(ko00950)
pos_4640	8-[(1R,2R)-3-Oxo-2-{(Z)-pent-2-enyl}cyclopentyl]octanoate	0.322741	-1.63155	3.03876e-05	1.38729	down	--
pos_4662	Marneral	0.289925	-1.78625	0.00442923	1.37383	down	Sesquiterpenoid and triterpenoid biosynthesis(ko00909)
pos_4671	Crocin-3	0.108715	-3.20138	0.00816193	1.37021	down	--
pos_4702	Norlinolenic acid	3.23543	1.69396	0.0167199	1.25111	up	alpha-Linolenic acid metabolism(ko00592)
pos_4726	9-Oxo-10E,12Z-octadecadienoic acid	0.645583	-0.631325	0.00307595	1.34701	down	--
pos_4733	Neamine	3.33463	1.73753	5.39085e-05	1.38839	up	Neomycin, kanamycin and gentamicin biosynthesis(ko00524)
pos_4756	3-O-Feruloylquinic acid	1.59885e+12	40.5402	0.00190159	1.38761	up	--
pos_4758	2-Hydroxy-2-Methylbutylglucosinolate	0.244979	-2.02927	0.0475058	1.16325	down	--
pos_4776	Dicyclopentadiene	0.845447	-0.242213	0.0206594	1.25399	down	--
pos_4777	L-Histidinol	0.612867	-0.706353	0.0141926	1.35123	down	Histidine metabolism(ko00340)
pos_4778	12-Oxo-9(Z)-dodecenoic acid	0.593273	-0.753232	0.00375774	1.36662	down	alpha-Linolenic acid metabolism(ko00592)
pos_4798	(Z)-alpha-Bergamotenoic acid	0.600183	-0.736525	0.0319913	1.20777	down	--
pos_4800	5-Amino-5-(4-hydroxybenzyl)-6-(D-ribitylimino)-5,6-dihydrouracil	0.549851	-0.862887	0.000744686	1.36222	down	--
pos_4828	p-CHLOROPHENYLALANINE	0.387697	-1.367	0.000475963	1.38265	down	--
pos_4866	Typhasterol	0.427116	-1.2273	0.00100721	1.37178	down	Brassinosteroid biosynthesis(ko00905)
pos_4881	LysoPC 16:2	2.59037	1.37316	0.00609776	1.3565	up	--
pos_4891	Ampicillin	2.739	1.45365	0.000851247	1.37325	up	--
pos_4892	Benzofuran	2.06852	1.0486	0.000586562	1.38799	up	--
pos_4895	Coumarin	3.08505	1.62529	0.000361309	1.3874	up	Biosynthesis of various plant secondary metabolites(ko00999)
pos_490	CDP-4-dehydro-6-deoxy-D-glucose	0.58952	-0.762387	0.0174176	1.2852	down	Amino sugar and nucleotide sugar metabolism(ko00520)
pos_4902	3'-Amino-3'-deoxy-AMP	2.74622	1.45745	0.00256604	1.36542	up	--
pos_4909	3-O-trans-p-Coumaroyltormentic acid	0.527669	-0.922295	0.00421003	1.37211	down	--
pos_4915	tripfordine A	3.85287	1.94593	0.0431742	1.24835	up	--
pos_4916	5-Formyl-5,6,7,8-tetrahydromethanopterin	3.82602	1.93585	0.00765649	1.34541	up	--
pos_4920	Butin	3.08307	1.62437	3.70431e-05	1.38842	up	Flavonoid biosynthesis(ko00941)
pos_4921	Indolin-2-one	3.42817	1.77744	0.00160922	1.34751	up	Benzoxazinoid biosynthesis(ko00402);;Biosynthesis of various plant secondary metabolites(ko00999)
pos_4923	Pinobanksin 3-O-acetate	3.11266	1.63815	0.00116927	1.3847	up	Flavonoid biosynthesis(ko00941)
pos_4924	Garcimangosone D	2.59751	1.37713	0.000186219	1.38234	up	--
pos_4959	8,11,14-Nonadecatriynoic acid	2.94163	1.55662	0.00163378	1.36534	up	--
pos_496	1-Methylpiperidine-2-carboxylic acid	5.13264	2.3597	4.83634e-06	1.39047	up	--
pos_497	Pyridoxal	1.13071	0.177227	0.00468507	1.3793	up	Vitamin B6 metabolism(ko00750)
pos_4971	(24R)-1α,24-dihydroxyvitamin D3 / (24R)-1α,24-dihydroxycholecalciferol	0.00355079	-8.13764	0.00172017	1.38777	down	--
pos_4990	alpha-Hydroxylinoleic acid	0.796151	-0.328887	0.0273901	1.30966	down	--
pos_4992	N-Acetylindoxyl	5.05867	2.33876	5.39742e-06	1.39031	up	Tryptophan metabolism(ko00380)
pos_5004	25-methyl-1α,26-dihydroxyvitamin D3 / 25-methyl-1α,26-dihydroxycholecalciferol	0.802183	-0.317997	0.0020906	1.34604	down	--
pos_5018	N-Acetyl-O-demethylpuromycin-5'-phosphate	3.47961e-12	-38.0642	0.0244765	1.32709	down	--
pos_5041	6alpha-Hydroxy-castasterone	0.722887	-0.468157	0.00579585	1.35039	down	--
pos_5045	4-Methylumbelliferone	1.78084	0.832556	0.00050424	1.38542	up	--
pos_5046	6-Methylthiohexanaldoxime	0.506313	-0.9819	0.0101758	1.35338	down	Glucosinolate biosynthesis(ko00966)
pos_5048	9R,10S-EpOME	0.467867	-1.09583	2.56922e-05	1.38994	down	--
pos_5088	Hypaconitine	0.24119	-2.05176	0.00173068	1.36034	down	--
pos_509	Decursinol	4.66472	2.22179	6.18031e-05	1.38655	up	--
pos_5107	3-(7'-Methylthio)heptylmalic acid	0.218738	-2.19273	8.65635e-05	1.38886	down	Glucosinolate biosynthesis(ko00966)
pos_5111	Val Thr Pro Lys	2.47336	1.30647	0.00239307	1.35817	up	--
pos_5121	Jasminoside H	0.52496	-0.92972	0.00123295	1.38294	down	--
pos_515	L-Valine	2.38977	1.25687	0.000432582	1.38315	up	Pantothenate and CoA biosynthesis(ko00770);;Penicillin and cephalosporin biosynthesis(ko00311);;Valine, leucine and isoleucine degradation(ko00280);;Valine, leucine and isoleucine biosynthesis(ko00290);;Glucosinolate biosynthesis(ko00966);;Cyanoamino acid metabolism(ko00460);;ABC transporters(ko02010);;Aminoacyl-tRNA biosynthesis(ko00970)
pos_5150	1,4,5-Naphthalenetriol	0.286296	-1.80442	0.00436175	1.37123	down	--
pos_5154	Gemcitabine	0.601005	-0.73455	0.0163303	1.30048	down	--
pos_5157	LysoPG 18:1	1.93985	0.955948	0.0265844	1.27512	up	--
pos_5160	Licorice glycoside C2	0.293234	-1.76987	0.00136029	1.3871	down	--
pos_5167	(5Z,10Z)-19-fluoro-1α-hydroxyvitamin-D3 / (5Z,10Z)-19-fluoro-1α-hydroxycholecalciferol	1.74755e+09	30.7027	0.0476095	1.2681	up	--
pos_517	Epinephrine	2.63838	1.39965	0.000219589	1.37573	up	--
pos_5197	Pro Asp Glu	0.431534	-1.21245	0.0213443	1.29522	down	--
pos_5198	Glu Glu Glu	0.0320442	-4.96379	0.00115273	1.37695	down	--
pos_5199	Glu Met Glu	0.299586	-1.73896	0.014396	1.28199	down	--
pos_5204	2-Methyl-1-hydroxypropyl-ThPP	0.282521	-1.82357	0.0049586	1.36964	down	Valine, leucine and isoleucine degradation(ko00280)
pos_5215	Kadsuralignan J	0.818241	-0.289403	0.0104627	1.33764	down	--
pos_5219	Gibberellin A44 diacid	0.767124	-0.382468	4.34079e-05	1.38718	down	Diterpenoid biosynthesis(ko00904)
pos_5220	(25S)-5beta-spirostan-3beta-ol	0.643472	-0.636052	0.00430543	1.35506	down	--
pos_5235	Sarmentosin	0.445202	-1.16747	0.00675513	1.31055	down	--
pos_5236	13(S)-HODE;13(S)-Hydroxyoctadeca-9Z,11E-dienoic acid	0.490293	-1.02829	0.00319603	1.37466	down	--
pos_5246	Wogonin-7-O-Glucuronide (Wogonoside)	0.538679	-0.892503	0.0326889	1.30515	down	--
pos_5252	Nicotine-N-glucuronide	1.66485	0.735388	0.00155008	1.34849	up	--
pos_5259	Cartormin	0.130661	-2.9361	1.00649e-05	1.39007	down	--
pos_5260	Cyanidin-3-O-rutinoside (Keracyanin)	0.103478	-3.2726	0.00361215	1.38147	down	--
pos_527	Phenylalanyl-Lysine	1.61417	0.690796	0.0350897	1.24626	up	--
pos_5274	6-Ketoprostaglandin E1	0.462398	-1.11279	8.62484e-05	1.38378	down	--
pos_5280	Terpentecin	0.418472	-1.2568	0.0032281	1.36155	down	--
pos_5301	24-Methylidenecycloartanol	0.15642	-2.67651	0.000835777	1.36224	down	Steroid biosynthesis(ko00100)
pos_5331	Futalosine	0.658493	-0.602759	0.0332539	1.2954	down	Ubiquinone and other terpenoid-quinone biosynthesis(ko00130)
pos_5332	Amygdalin	0.639047	-0.646007	0.0247597	1.32464	down	Cyanoamino acid metabolism(ko00460)
pos_535	3-Hydroxyisovalerate	0.3949	-1.34044	0.00343549	1.36482	down	Valine, leucine and isoleucine degradation(ko00280)
pos_536	5-Aminopentanal	1.30056	0.379138	0.0117757	1.30395	up	Tropane, piperidine and pyridine alkaloid biosynthesis(ko00960);;Lysine degradation(ko00310)
pos_5360	Lisinopril	0.311375	-1.68327	0.00647546	1.33419	down	--
pos_5361	(23R)-23,25-dihydroxyvitamin D3 / (23R)-23,25-dihydroxycholecalciferol	0.828728	-0.27103	0.0239439	1.23501	down	--
pos_5400	CMP-5-N-acetyl-7-N-(D-alanyl)-legionaminic acid	0.394751	-1.34099	0.00116763	1.38785	down	--
pos_5404	Cobalt-dihydro-precorrin 6	0.515234	-0.956699	0.00596933	1.37248	down	Porphyrin metabolism(ko00860)
pos_5408	Isoswertisin 2''-rhamnoside	0.315125	-1.666	0.00197007	1.38264	down	Flavone and flavonol biosynthesis(ko00944)
pos_5409	Malonylshisonin	0.431347	-1.21308	2.49938e-05	1.38729	down	Anthocyanin biosynthesis(ko00942)
pos_5444	Threoninyl-Lysine	0.362775	-1.46285	0.00266548	1.37885	down	--
pos_5446	13(S)-HOT	0.648145	-0.625611	0.00337481	1.32933	down	alpha-Linolenic acid metabolism(ko00592)
pos_545	(1R,6S)-1,6-Dihydroxycyclohexa-2,4-diene-1-carboxylate	1.94585	0.960401	0.00777019	1.33473	up	--
pos_5450	6-Heptenyl Glucosinolate	0.305796	-1.70936	0.000772954	1.36636	down	--
pos_5461	Glycyroside	0.355272	-1.493	0.000265796	1.38751	down	--
pos_5515	Hercynine	0.343975	-1.53962	0.0141637	1.34463	down	Histidine metabolism(ko00340)
pos_554	2,5-Furandicarboxaldehyde	0.661233	-0.596769	0.0133963	1.34356	down	--
pos_555	cis-4-Carboxymethylenebut-2-en-4-olide	0.623236	-0.682149	0.000388555	1.37954	down	--
pos_556	4-Oxo-1-(3-pyridyl)-1-butanone	2.0669	1.04747	0.00911925	1.34271	up	Nicotinate and nicotinamide metabolism(ko00760)
pos_557	Oxaloglutarate	0.547944	-0.867901	0.00124119	1.37823	down	--
pos_559	Stizolobinate	0.666115	-0.586158	0.00155595	1.37221	down	Tyrosine metabolism(ko00350)
pos_5608	4alpha-Methylzymosterol-4-carboxylate	0.669265	-0.579352	0.0183228	1.30132	down	Steroid biosynthesis(ko00100)
pos_5619	Streptomycin	0.0672386	-3.89457	3.4924e-05	1.38635	down	--
pos_5620	Secoisolariciresinol-9'-O-glucoside	0.562319	-0.830538	0.00508404	1.36814	down	--
pos_5627	Quadrone	0.607404	-0.719273	0.0120984	1.31617	down	--
pos_5629	Cannabidivarinic acid(CBDVA)	0.608086	-0.717654	0.0124971	1.2909	down	--
pos_5634	1,2-Benzenediol	0.514798	-0.957922	0.00100801	1.35745	down	--
pos_5636	ALPHA-PINENE	1.33929	0.421473	0.0427598	1.16072	up	Limonene and pinene degradation(ko00903)
pos_5663	Oleuropeic acid	0.874381	-0.193667	0.00913807	1.28323	down	--
pos_5683	3-(O-Geranylgeranyl)-sn-glycerol 1-phosphate	3.09664	1.63071	7.71206e-07	1.39183	up	Glycerophospholipid metabolism(ko00564)
pos_569	Calicheamicin T0	0.722064	-0.469801	0.0346976	1.19431	down	--
pos_5703	(6S)-Hydroxyhyoscyamine	0.662688	-0.593599	0.0137301	1.30102	down	Tropane, piperidine and pyridine alkaloid biosynthesis(ko00960)
pos_5711	Glucolesquerellin	1.46605	0.551932	0.010978	1.27242	up	Glucosinolate biosynthesis(ko00966)
pos_5731	N-Acetylbialaphos	1.53315	0.6165	0.00123467	1.37292	up	Phosphonate and phosphinate metabolism(ko00440)
pos_5732	Succinyladenosine	1.99956	0.999685	0.00308788	1.36738	up	--
pos_5742	Bengenin	2.83104	1.50133	0.0111961	1.32172	up	--
pos_5751	8,10-Hexadecadiynoic acid	0.0110187	-6.50391	0.0263183	1.32085	down	--
pos_5754	15-methyl-15S-PGD2	1.21739	0.283797	0.0388217	1.16254	up	--
pos_5759	Lactuside B	2.46821	1.30347	0.000489555	1.37794	up	--
pos_5760	Glycodeoxycholic acid	2.35534	1.23594	0.000267916	1.37524	up	--
pos_5775	formyl 2E,4E,6Z-decatrienoate	0.615619	-0.699891	0.00190073	1.38086	down	--
pos_5776	D-Mannitol	0.741484	-0.431513	0.000467259	1.36814	down	Fructose and mannose metabolism(ko00051);;ABC transporters(ko02010)
pos_5777	2E,6E,8E,10E-dodecatetraenoic acid	0.626121	-0.675486	0.000195171	1.38855	down	--
pos_5778	Methyl 4-tert-butylphenylacetate	0.636976	-0.650689	0.00476003	1.37755	down	--
pos_5779	7,10-Heptadecadiynoic acid	0.595686	-0.747377	0.00439077	1.37226	down	--
pos_578	L-Prolyl-L-Leucine	0.493711	-1.01826	0.00592005	1.36853	down	--
pos_5781	6,9,12-Octadecatriynoic acid	0.601064	-0.73441	0.00439182	1.37692	down	--
pos_5784	2,3-dinor-8-iso-PGF2a	0.624669	-0.678836	0.00360881	1.37723	down	--
pos_5796	Bersaldegenin-3-acetate	0.505219	-0.985019	0.00030262	1.38166	down	--
pos_5797	Epothilone B	0.508543	-0.975559	0.00104995	1.37356	down	--
pos_581	N-Acetylneuraminate	2.3448	1.22947	0.00032866	1.38639	up	Amino sugar and nucleotide sugar metabolism(ko00520)
pos_5815	L-Methionine Sulfoximine	0.652826	-0.61523	0.000501733	1.38312	down	--
pos_5816	Salireposide	0.546305	-0.872221	0.00928874	1.34122	down	--
pos_5818	Nocardicin E	0.807106	-0.309171	0.023682	1.23166	down	Monobactam biosynthesis(ko00261)
pos_5819	2(R)-Hydroxy-2-Phenylethyl Glucosinolate	0.806933	-0.30948	0.0163948	1.25369	down	--
pos_5842	Cytidine 5'-monophosphate(Cytidylic acid)	0.255234	-1.97011	0.0387066	1.16545	down	--
pos_5847	S-Isopropyl 3-methylbut-2-enethioate	0.72141	-0.471108	0.00638996	1.32037	down	--
pos_5849	Nebramine	0.602098	-0.731929	0.000505273	1.36901	down	Neomycin, kanamycin and gentamicin biosynthesis(ko00524)
pos_5852	5β-Hydroxycostic acid	0.483515	-1.04837	0.000333589	1.37243	down	--
pos_5854	5-hydroxy-1-phenyl-7-(4-hydroxy-3-methoxyphenyl)-3-heptanone	0.556842	-0.844661	0.00472274	1.34022	down	--
pos_587	Sucrose 6'-phosphate	3.65228	1.8688	0.00458634	1.37689	up	Starch and sucrose metabolism(ko00500)
pos_5877	13E-octadecene-9,11-diynoic acid	0.661662	-0.595834	0.00514783	1.37817	down	--
pos_5878	Lipoxin A5	0.575861	-0.796209	0.00376711	1.36551	down	--
pos_5894	Microhelenin C	0.279079	-1.84126	0.0049584	1.37368	down	--
pos_590	2-(Hydroxymethyl)-4-oxobutanoate	1.33418	0.41595	0.0310048	1.29912	up	Vitamin B6 metabolism(ko00750)
pos_5913	Isoprocurcumenol	1.49424	0.579412	0.032528	1.29309	up	--
pos_5915	p-Coumaroylcadaverine	0.459507	-1.12184	0.00171651	1.34635	down	--
pos_5917	PGD2	0.70452	-0.505288	0.00557313	1.34556	down	Arachidonic acid metabolism(ko00590)
pos_592	Ethyl maltol	3.0042	1.58698	0.000493892	1.38628	up	--
pos_594	4-Hydroxy-3-methoxy-benzaldehyde	0.833167	-0.263322	0.0227466	1.30179	down	Biosynthesis of various alkaloids(ko00996)
pos_5940	Kinsenoside	0.27001	-1.88892	0.000808648	1.37395	down	--
pos_5947	Tetralin	0.894268	-0.161221	0.0276031	1.21328	down	--
pos_5948	1-Phenylpentan-1-one	0.644019	-0.634824	0.0083089	1.30713	down	--
pos_5949	N6-Acetyl-L-lysine	0.599626	-0.737864	0.00101268	1.36686	down	Lysine degradation(ko00310)
pos_5952	3-Deoxyestradiol	0.641039	-0.641517	0.00295021	1.35276	down	--
pos_5955	Schisandrin C	0.649891	-0.62173	0.00360593	1.36106	down	--
pos_596	3-Methoxytyramine	0.599728	-0.73762	0.00401011	1.34533	down	Betalain biosynthesis(ko00965);;Tyrosine metabolism(ko00350)
pos_5967	2R-hydroxy-9Z,12Z,15Z-octadecatrienoic acid	0.450632	-1.14998	0.00259235	1.38135	down	--
pos_5969	Nodakenin	0.670136	-0.577474	0.0316549	1.21307	down	--
pos_5971	Puromycin	0.734822	-0.444534	0.00873137	1.31285	down	--
pos_5981	Gibberellin A14	0.364107	-1.45757	0.0137535	1.3547	down	Diterpenoid biosynthesis(ko00904)
pos_5985	Bialaphos	0.568957	-0.813608	0.000340944	1.37671	down	Phosphonate and phosphinate metabolism(ko00440)
pos_5988	Urate-3-ribonucleoside	6.05046	2.59705	0.000696342	1.3891	up	Purine metabolism(ko00230)
pos_5996	Asebotoxin II	0.493784	-1.01805	0.00967908	1.34892	down	--
pos_5999	Dihydroceramide	2.08905	1.06285	0.00514118	1.3597	up	Sphingolipid metabolism(ko00600)
pos_600	3'-Hydroxy-N-methyl-(S)-coclaurine	2.68919	1.42717	0.00513067	1.37347	up	Isoquinoline alkaloid biosynthesis(ko00950)
pos_6000	Undecylic Acid	0.80744	-0.308573	0.0172723	1.24803	down	--
pos_6008	13-Octadecene-9,11-diynoic acid, (E)-; Exocarpic acid	0.568719	-0.814213	0.00539518	1.37713	down	--
pos_601	(S)-N-Methylcoclaurine	0.67403	-0.569116	0.00376612	1.32928	down	Isoquinoline alkaloid biosynthesis(ko00950)
pos_603	2-O-Glucosyl-7-hydroxy-1,4(2H)-benzoxazin-3-one (DHBOA glucoside)	0.912509	-0.13209	0.0124183	1.29941	down	--
pos_604	b-D-Glucopyranosiduronic acid	2.61895	1.38899	0.00194605	1.38086	up	--
pos_6071	12,13-Epoxy-9,15-octadecadienoic acid	0.770785	-0.3756	0.00512719	1.31429	down	--
pos_6076	Tobramycin	0.58164	-0.781802	0.0125832	1.31619	down	Neomycin, kanamycin and gentamicin biosynthesis(ko00524)
pos_608	6'-Oxokanamycin X	1.66906	0.739032	0.00702288	1.34149	up	Neomycin, kanamycin and gentamicin biosynthesis(ko00524)
pos_6081	delta-12-PGJ2	4.88709	2.28898	0.0400425	1.16955	up	Arachidonic acid metabolism(ko00590)
pos_609	(3Z)-Phytochromobilin	5.27015	2.39784	0.000555167	1.38865	up	Porphyrin metabolism(ko00860)
pos_6090	Berbamunine	0.265509	-1.91317	0.000534008	1.38899	down	Isoquinoline alkaloid biosynthesis(ko00950)
pos_6091	Punicic acid (9Z,11E,13Z-octadecatrienoic acid)	0.78254	-0.353763	0.0350837	1.24723	down	--
pos_6093	9,12,13-TriHOME	0.818439	-0.289053	0.0174379	1.2484	down	Linoleic acid metabolism(ko00591)
pos_613	4-Hydroxycyclohexylcarboxylic acid	2.28905	1.19475	3.25784e-05	1.38872	up	--
pos_614	trans-Cinnamate	0.384479	-1.37902	0.00269618	1.37745	down	Phenylalanine metabolism(ko00360);;Biosynthesis of various plant secondary metabolites(ko00999);;Biosynthesis of various alkaloids(ko00996);;Ubiquinone and other terpenoid-quinone biosynthesis(ko00130);;Phenylpropanoid biosynthesis(ko00940)
pos_6147	LysoPE(18:3(6Z,9Z,12Z)/0:0)	0.800517	-0.320996	0.0407737	1.27245	down	--
pos_6153	Ala Cys Gln Ala	0.186089	-2.42593	0.00110496	1.3855	down	--
pos_6154	Pro Asp Tyr	0.149557	-2.74123	0.000886267	1.38558	down	--
pos_6166	LysoPC(18:3(6Z,9Z,12Z))	0.79403	-0.332735	0.0253474	1.28491	down	--
pos_6170	Hydrocinnamic acid	0.787029	-0.345511	0.0222851	1.26243	down	--
pos_6181	PC(14:0/0:0)	2.32005	1.21416	4.05611e-06	1.39061	up	--
pos_6183	1-Stearidonoyl-Glycerol	0.260632	-1.93991	0.0291195	1.28464	down	--
pos_6187	Erythronolide B	0.165326	-2.59661	0.00291362	1.3845	down	--
pos_6190	Farnesyl acetone	0.524568	-0.930799	9.09868e-05	1.38828	down	--
pos_6192	6-O-Methyl-N-deacetylisoipecoside aglycon	0.544277	-0.877588	0.00185607	1.37944	down	Isoquinoline alkaloid biosynthesis(ko00950)
pos_6202	MG(18:3(6Z,9Z,12Z)/0:0/0:0)	0.449746	-1.15282	0.00150321	1.38198	down	--
pos_6247	4-Oxo-9Z,11Z,13E,15E-Octadecatetraenoic Acid	0.483622	-1.04805	0.00156818	1.37421	down	--
pos_6252	cyclo-(Gly-Phe)	1.88739	0.916395	0.013882	1.26546	up	--
pos_6254	13-methylmyristic acid	0.845188	-0.242656	0.020944	1.28351	down	--
pos_6258	LysoPC 18:3	0.519512	-0.94477	0.00137836	1.37514	down	--
pos_6298	C-8 Ceramide	1.34441	0.426975	0.023253	1.22885	up	--
pos_630	Gastrodin	1.26641	0.340749	0.0129109	1.31297	up	--
pos_6325	[6]-Gingerol	0.397124	-1.33234	0.0172918	1.31189	down	Stilbenoid, diarylheptanoid and gingerol biosynthesis(ko00945)
pos_6337	Benzyl acetate	0.784803	-0.349597	0.00119763	1.35778	down	--
pos_6344	Colnelenic acid	0.547243	-0.869748	0.00800581	1.36984	down	alpha-Linolenic acid metabolism(ko00592)
pos_6355	1-Methylxanthine	1.92878	0.947689	0.00197585	1.36734	up	Caffeine metabolism(ko00232)
pos_6357	2(R)-HPOT	0.664515	-0.589627	0.0194468	1.33927	down	alpha-Linolenic acid metabolism(ko00592)
pos_6365	1α-hydroxy-26,27-dimethylvitamin D3 / 1α-hydroxy-26,27-dimethylcholecalciferol	0.630211	-0.666094	0.0318243	1.29633	down	--
pos_638	8-Demethyl-8-(methylamino)riboflavin	0.679347	-0.55778	0.00618666	1.35463	down	--
pos_6383	N(alpha)-Acetyl-L-2,4-diaminobutyrate	0.700111	-0.514345	0.0452037	1.14528	down	Glycine, serine and threonine metabolism(ko00260)
pos_6384	3,6,8-Trimethylallantoin	0.747814	-0.419248	0.00554231	1.30987	down	Caffeine metabolism(ko00232)
pos_6385	Panaxydol	0.76404	-0.38828	0.00785252	1.36704	down	--
pos_6388	Marmesin angelate	0.632308	-0.6613	0.00975722	1.36121	down	--
pos_6391	ent-15-Kaurene-17,19-dioic acid	0.516884	-0.952089	0.0078809	1.35706	down	--
pos_6392	Leptinidine	0.7304	-0.453242	0.00380021	1.34945	down	--
pos_6403	Liriopesides B	0.647084	-0.627976	0.0094363	1.36287	down	--
pos_6411	PE(19:1(9Z)/0:0)	1.18614	0.246268	0.0375972	1.18027	up	--
pos_6423	14-Demethyllanosterol	0.861687	-0.214763	0.0352954	1.17434	down	Steroid biosynthesis(ko00100)
pos_6425	Ile Glu Lys Cys	0.429852	-1.21809	0.00203287	1.36902	down	--
pos_6450	11-Dehydro-thromboxane B2	0.701879	-0.510705	0.00104404	1.35747	down	Arachidonic acid metabolism(ko00590)
pos_6454	18-Hydroxyoleate	3.45235	1.78758	0.0010944	1.38754	up	Cutin, suberine and wax biosynthesis(ko00073)
pos_6457	LysoPE(15:0/0:0)	3.40907	1.76938	0.00170473	1.3868	up	--
pos_6478	PC(14:0/O-1:0)	1.16892	0.225175	0.0407618	1.24852	up	--
pos_6499	Valerenic acid	0.439202	-1.18704	0.0109537	1.34482	down	--
pos_6509	(1R)-α-Pinene	0.810697	-0.302766	0.00501966	1.33112	down	--
pos_651	13-Deoxycarminomycin	0.36852	-1.44019	0.00374918	1.34039	down	--
pos_6510	1,1-Dimethoxy-3,7-dimethyl-2,6-octadiene	0.752523	-0.410192	0.0425067	1.19579	down	--
pos_6512	3-Indolepropionic acid	0.886035	-0.174565	0.0443183	1.25934	down	--
pos_652	6''-O-Malonylglycitin	2.23313	1.15907	0.000785255	1.38411	up	--
pos_6520	PIP(18:1(11Z)/18:3(6Z,9Z,12Z))	0.828261	-0.271842	0.0156146	1.32596	down	--
pos_6537	13S-Hydroperoxy-6Z,9Z,11E-octadecatrienoic acid	0.689669	-0.536024	0.0134611	1.35313	down	--
pos_6538	Narbonolide	0.52759	-0.922511	0.041594	1.27137	down	--
pos_6548	LysoPE 20:4	0.837145	-0.25645	0.0126567	1.31392	down	--
pos_6549	Ginsenoside Rc	0.869342	-0.202004	0.00719614	1.36959	down	--
pos_6550	2'-Hydroxy-5'-methylacetophenone	0.845513	-0.242101	0.0230411	1.27695	down	--
pos_6555	1,8-Dimethylnaphthalene	0.842967	-0.246451	0.0481443	1.24672	down	--
pos_6557	1,2-Dihydro-1,1,6-trimethylnaphthalene	0.857555	-0.221699	0.00845005	1.29741	down	--
pos_656	Piperidine	1.27314	0.348386	0.0285377	1.30464	up	Tropane, piperidine and pyridine alkaloid biosynthesis(ko00960)
pos_6561	6-Hydroxypseudooxynicotine	0.85935	-0.218683	0.0178421	1.29507	down	Nicotinate and nicotinamide metabolism(ko00760)
pos_6565	Estrone	0.840554	-0.250588	0.0160884	1.2995	down	--
pos_6570	Testosterone cypionate	0.845796	-0.241618	0.00327072	1.32876	down	--
pos_6571	Diosgenin	0.807117	-0.30915	0.00165591	1.37599	down	--
pos_6577	Diosgenin glucoside	0.81051	-0.303098	0.00653588	1.37113	down	--
pos_6579	Yamogenin 3-O-neohesperidoside	0.776864	-0.364265	0.00522113	1.36645	down	--
pos_6588	Biphenyl-2,3-diol	0.813191	-0.298334	0.00152455	1.35445	down	--
pos_6603	Nodularin	0.800399	-0.321209	0.0101312	1.36184	down	--
pos_6610	Choline phosphate	0.694956	-0.525007	0.00441277	1.32009	down	Glycerophospholipid metabolism(ko00564)
pos_6624	Kadcoccinic acid I	0.678159	-0.560304	0.00722221	1.36849	down	--
pos_6625	1-Linoleoylglycerophosphocholine	0.672684	-0.571999	0.000326486	1.37252	down	--
pos_6632	3-Hexaprenyl-4-hydroxy-5-methoxybenzoate	1.3665	0.450483	0.0169501	1.32574	up	--
pos_6643	Gingerglycolipid B	0.825234	-0.277125	0.00182471	1.35454	down	--
pos_6695	6-Deoxoteasterone	0.768988	-0.378967	0.0171034	1.2475	down	Brassinosteroid biosynthesis(ko00905)
pos_6720	cis-5-dodecenoic acid	0.945905	-0.0802336	0.0246679	1.21232	down	--
pos_673	Homovanillic acid	5.78595	2.53256	0.00709471	1.36982	up	Tyrosine metabolism(ko00350)
pos_6730	Triptophenolide	0.617657	-0.695123	0.000452879	1.37748	down	--
pos_674	p-Cresol	5.69646	2.51007	0.0124018	1.34818	up	--
pos_6740	L-Saccharopine	0.303584	-1.71983	0.000802948	1.38621	down	Lysine degradation(ko00310);;Lysine biosynthesis(ko00300)
pos_675	Phenol	7.33722	2.87523	0.0285179	1.31201	up	Tyrosine metabolism(ko00350)
pos_676	Adenine	1.87902	0.909981	0.0115105	1.31539	up	Zeatin biosynthesis(ko00908);;Purine metabolism(ko00230)
pos_6778	2-n-Propyl-4-pentenoic acid	0.631298	-0.663606	0.000478912	1.37157	down	--
pos_6779	Estragole	0.450876	-1.1492	0.000144946	1.38205	down	Phenylpropanoid biosynthesis(ko00940)
pos_6780	(5R)-6-Hydroxy-5-isopropenyl-2-methylhexanoate	0.342105	-1.54749	0.0136637	1.34438	down	Limonene and pinene degradation(ko00903)
pos_6784	12-OPDA	0.288638	-1.79267	0.00764056	1.36423	down	alpha-Linolenic acid metabolism(ko00592)
pos_6804	L-Serine	0.295425	-1.75914	0.00156826	1.38687	down	Glycerophospholipid metabolism(ko00564);;Sulfur metabolism(ko00920);;Aminoacyl-tRNA biosynthesis(ko00970);;Sphingolipid metabolism(ko00600);;ABC transporters(ko02010);;Glyoxylate and dicarboxylate metabolism(ko00630);;Cyanoamino acid metabolism(ko00460);;D-Amino acid metabolism(ko00470);;Monobactam biosynthesis(ko00261);;Glycine, serine and threonine metabolism(ko00260);;Cysteine and methionine m…
pos_6811	21672514	0.859489	-0.218449	0.0417135	1.24565	down	--
pos_6841	beta-Paxitriol	0.731817	-0.450445	0.0040165	1.35346	down	--
pos_685	7-Deoxyloganetin	1.88259	0.912722	0.0340441	1.20435	up	Monoterpenoid biosynthesis(ko00902)
pos_6860	PE(16:0/0:0)	3.00627	1.58798	0.00545457	1.37624	up	--
pos_6868	Adonixanthin	0.758601	-0.398587	0.0255609	1.23389	down	Carotenoid biosynthesis(ko00906)
pos_6869	Lolitriol	0.352372	-1.50483	0.00221568	1.38264	down	--
pos_6875	Choline	2.56575	1.35938	0.00221541	1.3845	up	Glycine, serine and threonine metabolism(ko00260);;ABC transporters(ko02010);;Glycerophospholipid metabolism(ko00564)
pos_6877	Phosphocholine	2.4146	1.27179	0.000981514	1.38822	up	Glycerophospholipid metabolism(ko00564)
pos_6879	5-Methylcytosine	1.71363	0.777054	0.015468	1.3001	up	Pyrimidine metabolism(ko00240)
pos_6882	Cyclo(Tyr-Ala)	2.20963	1.14381	0.0227662	1.29072	up	--
pos_6886	PC(16:0/0:0)[U] / PC(16:0/0:0)[rac]	2.02121	1.01522	0.0019904	1.3855	up	--
pos_6901	(S,E)-Lyratol propanoate	0.840278	-0.251061	0.0136993	1.29914	down	--
pos_692	C20915	0.51421	-0.95957	0.00169265	1.37636	down	Monobactam biosynthesis(ko00261)
pos_6927	7-Oxateasterone	0.871303	-0.198754	0.0109017	1.27524	down	Brassinosteroid biosynthesis(ko00905)
pos_6942	8-methoxy-13-hydroxy-9,11-octadecadienoic acid	0.755412	-0.404664	0.0307199	1.1899	down	--
pos_6975	Petroselinic acid	0.368993	-1.43834	0.00149042	1.38694	down	--
pos_6977	MG(18:1(9Z)/0:0/0:0)[rac]	0.449666	-1.15307	0.00207089	1.38684	down	--
pos_6984	1,3-Diisopropylbenzene	0.753763	-0.407816	0.016135	1.26968	down	--
pos_7010	7-O-Acetylaustroinulin	0.238755	-2.0664	0.00835013	1.33077	down	--
pos_7020	PE(18_1(9Z)_0_0)	0.795406	-0.330236	0.0265566	1.31121	down	--
pos_7073	15(S)-15-methyl PGF2α methyl ester	0.403576	-1.30909	0.00272605	1.35758	down	--
pos_7081	Dihydrojasmone	0.582924	-0.778619	0.0104465	1.34849	down	--
pos_7083	(±)-Ibuprofen	0.790318	-0.339495	0.0161938	1.33632	down	--
pos_7084	(9Z,11E)-Octadecadienoic acid	0.651037	-0.619188	0.00941051	1.344	down	Linoleic acid metabolism(ko00591)
pos_7090	9(S)-HOTrE	0.740615	-0.433205	0.0188151	1.33807	down	alpha-Linolenic acid metabolism(ko00592)
pos_7095	PA(18:3(6Z,9Z,12Z)/0:0)	0.150198	-2.73506	0.000320912	1.39119	down	--
pos_7100	3-Isopropylcatechol	0.800119	-0.321714	0.0224284	1.22555	down	--
pos_711	2-Aminophenoxazin-3-one	8.31704	3.05607	0.00815507	1.36624	up	Tryptophan metabolism(ko00380)
pos_7120	Isolinderanolide	0.628439	-0.670155	0.00203187	1.35149	down	--
pos_7123	PI(18:2(9Z,12Z)/0:0)	0.712542	-0.488953	0.000498228	1.37038	down	--
pos_7124	Stearidonic acid	0.749022	-0.41692	0.000238714	1.37704	down	alpha-Linolenic acid metabolism(ko00592)
pos_7126	Celastrol	3.54547	1.82598	0.00917707	1.3671	up	--
pos_7146	Lovastatin acid	0.585462	-0.772351	0.0209305	1.29899	down	--
pos_7148	Avermectin A1a aglycone	0.918873	-0.122062	0.0120375	1.29922	down	--
pos_7210	4,4-Dimethyl-5alpha-cholesta-8-en-3beta-ol	2.09706	1.06837	0.00608157	1.3072	up	Steroid biosynthesis(ko00100)
pos_7248	Dammarenediol II	1.49441	0.579573	0.00298863	1.33037	up	--
pos_7258	1-Methyl-2-undecylquinolin-4(1H)-one	0.894404	-0.161001	0.0231384	1.23553	down	--
pos_7281	p-FLUOROPHENYLALANINE	2.40482	1.26593	0.0132631	1.34346	up	--
pos_7284	Linoleic acid	1.22291	0.290314	0.013761	1.34384	up	Linoleic acid metabolism(ko00591);;Biosynthesis of unsaturated fatty acids(ko01040)
pos_7298	cis-Vaccenic acid	0.954661	-0.0669395	0.0490109	1.13951	down	--
pos_7307	bersaldegenin-1,3,5-orthoacetate	0.198438	-2.33324	0.000437383	1.38795	down	--
pos_7325	Octadecanoic acid	2.93335	1.55255	0.00240496	1.36094	up	Fatty acid biosynthesis(ko00061);;Biosynthesis of unsaturated fatty acids(ko01040)
pos_7343	Ceriporic acid C	0.591768	-0.756896	0.0221659	1.24077	down	--
pos_7349	PE(18:0/0:0)	4.56208	2.18969	0.0251312	1.32333	up	--
pos_7359	1-Linoleoylglycerol	0.223273	-2.16312	0.00239405	1.38614	down	--
pos_7375	1-Stearoyl-sn-glycerol 3-phosphocholine	2.98127	1.57593	0.00879225	1.36548	up	--
pos_7387	1-Oleoyl-Sn-Glycerol	0.43788	-1.19139	0.00122465	1.3886	down	--
pos_7388	Novapikromycin	0.459778	-1.12099	0.000107237	1.3892	down	--
pos_7426	Crepenynate	0.428582	-1.22236	0.00466398	1.37026	down	Linoleic acid metabolism(ko00591)
pos_7430	PA(18:1/0:0)	0.760825	-0.394363	0.0239459	1.32398	down	--
pos_7445	3-Methoxy-16-octylestra-1,3,5(10)-triene-16beta,17beta-diol	0.77388	-0.369819	0.0370071	1.20284	down	--
pos_7490	Glycerol 2-phosphate	0.167017	-2.58193	0.000612875	1.39099	down	--
pos_7493	LPA(18:2(9Z,12Z)/0:0)	0.16251	-2.6214	0.00139972	1.3887	down	--
pos_7495	Avermectin A1a	0.046778	-4.41803	0.00324555	1.38381	down	--
pos_7496	Phosphoric acid	0.21245	-2.23481	0.00139816	1.38865	down	Photosynthesis(ko00195);;Oxidative phosphorylation(ko00190);;ABC transporters(ko02010)
pos_7521	(±)13-HpODE	1.60097	0.678945	0.022222	1.28054	up	--
pos_7529	PI(16:0/0:0)	3.68212	1.88054	2.58273e-06	1.39183	up	--
pos_7549	8-iso-Prostaglandin A2	1.0614	0.0859732	0.0331492	1.18096	up	--
pos_7762	Phaeophorbide b	0.638986	-0.646144	0.00073306	1.36429	down	--
pos_7800	PC(13:0/0:0)	1.28147	0.357795	0.00042899	1.37434	up	--
pos_7891	Menatetrenone (Vitamin K2)	1.31457	0.394587	0.0122975	1.33776	up	--
pos_7982	(S)-Limonene	1.38997	0.475056	0.0249737	1.26254	up	Monoterpenoid biosynthesis(ko00902);;Limonene and pinene degradation(ko00903)
pos_8005	1,1-Dimethylbiguanide	0.303796	-1.71882	0.0100539	1.336	down	--
pos_8039	DG(18:3(6Z,9Z,12Z)/18:3(9Z,12Z,15Z)/0:0)	0.198561	-2.33234	0.0330619	1.29091	down	--
pos_8060	Canthaxanthin	0.497162	-1.00821	0.00213762	1.36084	down	Carotenoid biosynthesis(ko00906)
pos_8135	Mycobactin S	2.45037	1.293	0.0152796	1.33491	up	--
pos_8258	beta-PC-M6	0.943007	-0.0846594	0.043945	1.17021	down	--
pos_8274	Saikosaponin G	0.882474	-0.180375	0.00621237	1.31426	down	--
pos_8412	Tylactone	0.70828	-0.497608	0.00651294	1.37363	down	--
pos_8420	Kuguaglycoside C	0.803364	-0.315874	0.0172763	1.30423	down	--
pos_8468	Avermectin A1b	0.929599	-0.105319	0.019083	1.24126	down	--
pos_8656	(2'S)-Deoxymyxol 2'-alpha-L-fucoside	0.891054	-0.166415	0.0199219	1.24358	down	Carotenoid biosynthesis(ko00906)
pos_8735	Thr Arg Met Trp	0.433631	-1.20546	0.0141633	1.2634	down	--
pos_8836	Meliastatin 3	0.699	-0.516637	0.0125888	1.27918	down	--
pos_8878	Undecaprenyl phosphate alpha-L-Ara4FN	0.753338	-0.40863	0.00505172	1.31766	down	Amino sugar and nucleotide sugar metabolism(ko00520)
pos_8880	Docosanamide	0.8899	-0.168284	0.0390918	1.26275	down	--
pos_8934	LysoPA 18:0 (2n isomer)	0.625321	-0.677331	0.0285983	1.21892	down	--
pos_902	Sphingosyl-phosphocholine	0.854018	-0.227661	0.0140873	1.35388	down	Sphingolipid metabolism(ko00600)
pos_921	3-Hexaprenyl-4-hydroxybenzoate	0.860387	-0.216943	0.0458994	1.25565	down	--
pos_971	Taurocholate	0.84521	-0.242619	0.0444792	1.14768	down	Taurine and hypotaurine metabolism(ko00430)
pos_983	β-Carotene	0.845073	-0.242852	0.00546726	1.32306	down	Carotenoid biosynthesis(ko00906)
pos_993	3beta-Hydroxy-4beta,14alpha-dimethyl-9beta,19-cyclo-5alpha-ergost-24(24(1))-en-4alpha-carboxylate	0.805764	-0.311571	0.00612974	1.31558	down	Steroid biosynthesis(ko00100)
